# Supplementary material for: The Role of MicroRNAs in Early Chondrogenesis of Human Induced Pluripotent Stem Cells (hiPSCs)
Source: Int J Mol Sci. 2019 Sep 5;20(18):4371. doi: 10.3390/ijms20184371 (PMC6770352; doi:10.3390/ijms20184371)
Supplement: Supplementary file 1 [file ijms-20-04371-s001.zip › ijms-547545 suppl for final/Supplement Table 1.xls]

## Sheet: wynik na  wszystkie
name	Type	iPSC	iPSC	ChiPS	ChiPS	fold value	adj.P.Val.
hsa-miR-302c-star	miRNA	10.6024	10.9159	3.36477	2.3702	-237.48	0.0219481
hsa-miR-302a-star	miRNA	9.1448	9.1275	1.71722	1.46498	-186.761	0.0172548
hsa-miR-302b	miRNA	9.20202	8.68864	2.7523	1.27832	-121.94	0.0372487
hsa-miR-196a	miRNA	0.835796	4.44573	9.19885	9.42976	102.079	0.184671
hsa-miR-302a	miRNA	9.84556	9.46369	4.1743	2.36366	-83.6125	0.0569272
hsa-miR-20b-star	miRNA	7.33079	6.74779	0.60742	0.739681	-82.4667	0.0195079
hsa-miR-302c	miRNA	8.34876	8.04135	2.19092	1.55668	-79.9626	0.0210734
hsa-miR-10a	miRNA	0.378608	2.19092	7.44673	7.50839	73.1505	0.0579022
hsa-miR-302d	miRNA	9.77699	10.0945	4.20395	3.49352	-67.978	0.021916
hsa-miR-517a	miRNA	6.53665	6.49498	0.672574	0.670044	-57.4608	0.0172548
hsa-miR-196b	miRNA	0.943547	4.33584	8.26708	8.66515	56.745	0.214376
hsa-miR-363	miRNA	7.37098	6.36829	1.40805	0.779914	-54.7827	0.033845
hsa-miR-196b-star	miRNA	1.06867	1.33109	6.45338	6.69063	41.4162	0.0172548
hsa-miR-218	miRNA	0.99819	1.59383	6.52529	6.77159	40.8547	0.0213714
hsa-mir-302a	stem-loop	5.66457	5.5605	0.430859	0.197774	-39.3481	0.0172548
hsa-miR-122	miRNA	0.676526	1.33923	6.69129	5.61116	35.3429	0.0431884
hsa-miR-424	miRNA	0.536296	0.579312	5.56529	5.79009	34.7728	0.0172548
hsa-miR-124	miRNA	9.59507	8.99176	4.27126	4.24765	-32.7621	0.021439
hsa-miR-92a-2-star	miRNA	5.49839	5.34597	0.472565	0.42619	-31.4024	0.0172548
hsa-miR-367	miRNA	5.87145	5.27944	0.702243	0.555452	-30.8372	0.021916
hsa-miR-1323	miRNA	6.23471	5.51036	0.787582	1.34151	-28.0123	0.0318582
hsa-miR-516b	miRNA	6.63179	5.92542	1.65006	1.34677	-27.4776	0.0267369
hsa-miR-525-5p	miRNA	6.24247	5.41124	1.47483	0.653569	-27.1459	0.0431884
hsa-miR-615-3p	miRNA	0.79492	4.59355	7.40698	7.41619	26.3065	0.342562
hsa-mir-124-2	stem-loop	9.3156	8.45059	4.06627	4.30303	-25.9641	0.0319796
hsa-miR-10b	miRNA	1.01733	2.48487	6.19083	6.63935	25.3513	0.0744376
hsa-miR-519c-5p	miRNA	5.66991	5.22188	1.01754	0.670101	-24.2865	0.021916
hsa-mir-124-1	stem-loop	8.5558	7.75243	3.32701	3.93873	-22.9631	0.0380839
hsa-miR-518e-star	miRNA	5.30741	5.30524	0.814167	0.804141	-22.5831	0.0172548
hsa-miR-526b	miRNA	5.46192	5.24354	0.803958	0.959774	-22.175	0.0172548
hsa-mir-124-3	stem-loop	8.86639	7.86932	3.77118	4.02394	-22.1662	0.0397783
hsa-miR-512-3p	miRNA	8.41172	7.62771	3.52474	3.84356	-20.1899	0.033037
hsa-miR-1269b	miRNA	1.28486	1.42967	5.58735	5.71855	19.6395	0.0172548
hsa-miR-522-star	miRNA	5.45632	4.8346	0.803505	0.987953	-19.0238	0.0252269
hsa-miR-519a-star	miRNA	4.86816	5.01377	0.820017	0.636439	-18.5421	0.0172548
hsa-miR-363-star	miRNA	5.92061	5.06447	1.53479	1.03093	-18.5029	0.0411222
hsa-miR-523-star	miRNA	5.12185	4.90704	0.908921	0.721262	-18.3709	0.0172548
hsa-miR-517b	miRNA	5.43569	4.67075	1.10423	0.666439	-17.9746	0.0356575
hsa-miR-494	miRNA	6.55923	5.56467	1.40215	2.39998	-17.8876	0.079718
hsa-miR-526a	miRNA	5.0876	4.85198	1.00231	0.756321	-17.0355	0.0195079
hsa-miR-127-3p	miRNA	1.28485	8.11235	0.682428	0.753288	-15.7879	0.596493
hsa-miR-520g	miRNA	4.77814	4.34802	0.586778	0.586778	-15.7393	0.0210734
hsa-miR-181a	miRNA	4.17049	7.06252	9.69105	9.48644	15.6951	0.303018
hsa-miR-512-5p	miRNA	6.31363	5.43502	2.18035	1.71232	-15.221	0.0468215
hsa-miR-99a	miRNA	0.392317	4.92337	6.34159	6.82487	15.1935	0.475213
hsa-miR-518d-5p	miRNA	5.0002	4.27456	0.945235	0.568512	-14.7282	0.0357344
hsa-miR-520c-5p	miRNA	4.95335	4.4108	0.872056	1.05447	-13.1666	0.0264763
hsa-miR-629-star	miRNA	1.03557	1.44812	4.81899	5.08613	13.0929	0.0237159
hsa-miR-519b-5p	miRNA	5.16762	4.71857	1.1769	1.31562	-12.9676	0.0230915
hsa-miR-628-3p	miRNA	1.04914	1.54517	4.78587	5.1616	12.7868	0.0292688
hsa-miR-498	miRNA	7.9415	6.94617	3.95252	3.71761	-12.1997	0.0569272
hsa-miR-181b	miRNA	4.69906	6.43099	9.1224	9.18609	12.0355	0.153241
hsa-miR-210	miRNA	6.57459	6.27727	9.98254	9.97539	11.7373	0.0208539
hsa-miR-518f-star	miRNA	4.92369	4.06455	1.07991	0.835011	-11.6049	0.0471561
hsa-miR-324-5p	miRNA	4.5098	5.44933	8.49527	8.52393	11.5517	0.0516683
hsa-miR-15a	miRNA	3.08572	4.77081	7.25581	7.57746	11.2229	0.158065
hsa-miR-629	miRNA	5.0499	4.57634	8.11703	8.37373	10.7948	0.027617
hsa-miR-449c	miRNA	1.06742	1.03441	4.35492	4.53049	10.4962	0.0172548
hsa-miR-371-5p	miRNA	8.3086	6.10971	4.66752	2.99134	-10.4087	0.348178
hsa-miR-1270	miRNA	5.40026	4.97335	2.01504	1.69518	-10.0679	0.0281446
hsa-miR-148b	miRNA	1.17388	3.49316	5.30859	6.00313	10.0029	0.303018
hsa-mir-363	stem-loop	4.8026	3.82014	0.926704	1.12399	-9.7542	0.0662052
hsa-miR-302d-star	miRNA	4.00779	4.85994	1.34199	1.02731	-9.50847	0.0565759
hsa-miR-30a	miRNA	2.08644	5.85774	7.12817	7.25182	9.30434	0.47944
hsa-miR-767-5p	miRNA	3.52	4.96445	1.11995	0.973835	-9.15991	0.138024
hsa-miR-181c	miRNA	1.1562	1.38725	4.63873	4.27291	9.08885	0.0251319
hsa-miR-1912	miRNA	5.08314	3.88671	1.23441	1.39709	-8.99534	0.101568
hsa-miR-625	miRNA	3.39109	2.65629	6.08611	6.29156	8.97022	0.0439554
hsa-miR-518c-star	miRNA	4.51245	3.98783	1.2003	0.975843	-8.95112	0.0318582
hsa-miR-132	miRNA	1.25835	6.78415	7.33798	7.00467	8.87701	0.603618
hsa-miR-373	miRNA	8.01001	6.7729	4.74793	3.8207	-8.61671	0.161703
hsa-miR-130a	miRNA	8.66712	8.29785	6.00914	4.75659	-8.57189	0.122101
hsa-miR-181c-star	miRNA	0.573104	0.485577	3.74073	3.50757	8.5434	0.0210734
hsa-miR-181d	miRNA	1.21323	4.39027	5.78367	5.97473	8.44122	0.437068
hsa-miR-105	miRNA	3.35954	4.07307	0.663729	0.663729	-8.29693	0.0422055
hsa-miR-641	miRNA	1.36786	1.50029	4.24845	4.64377	8.06701	0.0252269
hsa-miR-520c-3p	miRNA	3.75938	3.6733	0.724756	0.723558	-7.95675	0.0172548
hsa-miR-382	miRNA	0.785814	6.34108	0.913913	0.230919	-7.95042	0.625201
hsa-miR-10a-star	miRNA	1.05544	0.980144	4.13488	3.84062	7.83512	0.021916
hsa-miR-542-5p	miRNA	3.17135	2.34539	5.80167	5.65361	7.83143	0.0577261
hsa-miR-518b	miRNA	3.13609	4.14216	0.628578	0.731835	-7.77541	0.0836597
hsa-miR-515-3p	miRNA	3.81089	3.46521	0.83709	0.54038	-7.72382	0.0281446
hsa-miR-30a-star	miRNA	1.06503	2.59979	4.54792	4.97631	7.61954	0.189516
hsa-miR-134	miRNA	2.64728	6.78539	1.63482	2.04549	-7.34202	0.541734
hsa-miR-520d-3p	miRNA	4.42049	3.65951	1.35443	0.99963	-7.27511	0.0625958
hsa-miR-370	miRNA	3.64327	4.53025	1.29386	1.253	-7.02907	0.0718878
hsa-miR-371-3p	miRNA	4.41332	3.07497	1.22919	0.68281	-6.90741	0.174771
hsa-miR-197	miRNA	3.45485	1.65705	5.14308	5.51047	6.82498	0.263984
HBII-438B	CDBox	2.90902	5.46587	1.34551	1.51103	-6.7701	0.400692
U48	CDBox	4.79758	5.40885	7.77063	7.92827	6.70963	0.0421988
hsa-miR-224	miRNA	0.703959	0.872497	3.69468	3.31168	6.56572	0.0284133
hsa-miR-152	miRNA	2.52487	7.09283	7.38398	7.66289	6.56404	0.590468
hsa-miR-431	miRNA	0.777563	6.20544	0.638605	0.922851	-6.54673	0.646633
hsa-miR-181a-2-star	miRNA	0.279328	1.67382	3.84083	3.51534	6.50481	0.182467
hsa-miR-4667-5p	miRNA	5.68008	3.90275	1.94335	2.24502	-6.48556	0.268299
hsa-miR-372	miRNA	7.86782	6.34263	5.1281	3.69956	-6.45938	0.330795
hsa-miR-192	miRNA	3.65052	3.21716	5.8256	6.41163	6.42981	0.0553952
hsa-miR-3929	miRNA	1.24625	1.15242	3.57332	4.15543	6.34246	0.0403927
hsa-miR-550a-star	miRNA	1.25244	1.9285	3.62807	4.8826	6.34169	0.184671
hsa-miR-301a	miRNA	3.8124	4.01213	6.45462	6.69339	6.32795	0.023967
hsa-miR-520a-5p	miRNA	3.56553	2.94188	0.782029	0.484876	-6.14858	0.0531765
hsa-miR-589	miRNA	1.46034	1.43031	3.69458	4.37774	6.02446	0.0532458
hsa-miR-10b-star	miRNA	1.29745	0.960201	3.60388	3.79516	5.94095	0.0284133
hsa-miR-221-star	miRNA	0.94922	0.909684	2.99588	3.93532	5.8004	0.0989257
hsa-miR-452	miRNA	1.25838	1.0544	3.28435	4.0697	5.73835	0.0761567
hsa-miR-301b	miRNA	1.18092	1.00012	3.55433	3.62651	5.65645	0.0210734
hsa-miR-324-3p	miRNA	3.93968	5.02682	6.95133	7.00127	5.62967	0.131496
hsa-miR-589-star	miRNA	4.44711	2.46869	5.84499	6.05462	5.6252	0.341828
hsa-miR-551b	miRNA	1.0028	0.618435	3.80191	2.80081	5.62066	0.129397
hsa-miR-1914-star	miRNA	6.60132	4.31625	2.03573	3.90713	-5.60747	0.483043
hsa-miR-409-5p	miRNA	1.0651	5.18185	0.789617	0.487411	-5.59819	0.586733
hsa-miR-340	miRNA	1.12311	1.30238	3.13067	4.26394	5.59663	0.14472
hsa-miR-379	miRNA	1.01879	8.59197	2.62099	2.03119	-5.57621	0.767438
mgh18S-121	CDBox	3.73324	4.43075	6.35175	6.74298	5.52268	0.0778505
hsa-miR-503	miRNA	5.97181	5.83923	8.35983	8.36568	5.49162	0.0210734
hsa-miR-433	miRNA	1.16949	5.82757	1.16949	0.976257	-5.37274	0.634044
hsa-miR-516a-5p	miRNA	3.69188	3.0286	0.972276	0.898515	-5.3697	0.0575362
hsa-miR-1287	miRNA	0.943547	1.22789	3.09078	3.92589	5.36143	0.0962439
hsa-miR-30b	miRNA	4.6836	5.18454	7.1034	7.60845	5.3586	0.064834
hsa-miR-454	miRNA	1.33351	2.29614	4.04482	4.41884	5.34062	0.128317
hsa-miR-3909	miRNA	1.04914	1.03537	2.89765	4.01825	5.33576	0.146022
hsa-miR-16	miRNA	9.16334	9.62863	11.7757	11.8288	5.30107	0.0359087
hsa-miR-887	miRNA	4.9427	4.22601	2.09847	2.26196	-5.29319	0.0696501
U38B	CDBox	2.11134	1.60177	4.28669	4.17305	5.18129	0.0412598
hsa-miR-660	miRNA	3.0407	3.02784	5.16635	5.53204	4.97577	0.0309008
hsa-miR-195	miRNA	4.59708	6.28969	7.54258	7.95943	4.95067	0.319686
hsa-miR-126	miRNA	4.11976	4.55461	6.41755	6.86922	4.94577	0.057002
hsa-miR-24-2-star	miRNA	0.969851	1.34406	3.48408	3.42047	4.90863	0.0320091
hsa-miR-411	miRNA	0.448601	5.30532	0.523906	0.642001	-4.90417	0.662801
hsa-miR-486-5p	miRNA	2.73519	1.87468	4.66839	4.52087	4.88952	0.105503
hsa-miR-1301	miRNA	5.07303	5.04403	7.40091	7.27619	4.85683	0.0210734
hsa-miR-548ac	miRNA	0.8213	1.00005	1.61189	4.7544	4.83151	0.529096
hsa-miR-424-star	miRNA	4.31045	4.48238	6.78937	6.54777	4.83045	0.0273557
hsa-miR-125b-1-star	miRNA	1.48866	6.3699	1.2943	2.02665	-4.81925	0.670881
hsa-miR-1343	miRNA	5.45555	3.55874	2.11089	2.39806	-4.76565	0.366838
U96a	CDBox	4.19736	4.53359	6.55155	6.67763	4.75391	0.0315705
hsa-miR-375	miRNA	0.544939	1.36538	2.62223	3.78426	4.75053	0.248017
hsa-miR-1303	miRNA	5.65935	5.39985	3.48671	3.08399	-4.73791	0.0406144
U59B	CDBox	1.92541	2.06122	4.21866	4.24171	4.71374	0.0211513
hsa-miR-1271	miRNA	3.86229	3.17578	5.70623	5.78871	4.68625	0.0729198
hsa-miR-3187-3p	miRNA	8.12822	6.71043	5.62964	4.75841	-4.6761	0.316137
HBII-438A	CDBox	3.35748	4.85248	2.08083	1.68774	-4.6612	0.287504
HBII-251	CDBox	4.50087	3.96318	6.37465	6.49921	4.61045	0.0516077
U95	CDBox	6.98791	7.77573	9.72697	9.41033	4.55303	0.10999
hsa-miR-590-5p	miRNA	0.669666	0.876637	2.08718	3.80745	4.51324	0.342026
hsa-miR-30d	miRNA	5.29391	5.64146	7.38723	7.84065	4.42677	0.0567072
hsa-miR-4436b-5p	miRNA	6.23519	4.37454	3.54732	2.81769	-4.35404	0.405501
hsa-miR-15b	miRNA	6.7604	6.44575	8.52543	8.92227	4.34929	0.0483497
hsa-miR-20b	miRNA	11.8195	11.8411	9.64274	9.78874	-4.33058	0.0220579
hsa-miR-4673	miRNA	5.31132	2.51809	2.0684	1.53344	-4.32825	0.519192
hsa-miR-939	miRNA	6.81526	5.36873	4.50031	3.48227	-4.28919	0.362189
hsa-miR-4783-3p	miRNA	7.05077	5.0065	4.19456	3.68397	-4.25561	0.429694
hsa-miR-194	miRNA	5.14882	5.28534	7.03267	7.54173	4.19923	0.0537067
hsa-miR-450a	miRNA	0.190507	0.529471	2.54067	2.31905	4.1985	0.0381478
hsa-miR-4721	miRNA	8.02409	6.23731	5.35799	4.81933	-4.11828	0.396366
hsa-miR-373-star	miRNA	5.37347	4.00707	2.91203	2.38701	-4.1146	0.300936
hsa-miR-524-5p	miRNA	3.08572	2.45988	0.778292	0.712074	-4.0773	0.0749595
hsa-miR-212	miRNA	1.03506	6.0082	5.64216	5.43402	4.04591	0.706024
hsa-mir-20b	stem-loop	4.86067	4.90082	2.91036	2.81885	-4.04502	0.021916
ENSG00000207098	snoRNA	5.44149	3.88494	3.15492	2.17194	-3.99941	0.398916
hsa-miR-30b-star	miRNA	2.3107	1.61842	4.06884	3.85104	3.98721	0.0994026
hsa-miR-3188	miRNA	7.56273	6.35503	5.87423	4.08237	-3.94652	0.454656
hsa-mir-516a-1	stem-loop	4.17888	2.54788	1.50467	1.27474	-3.92767	0.358458
HBII-142	CDBox	5.92226	6.17945	7.99042	8.04113	3.90391	0.0299295
ENSG00000252840	snoRNA	2.84401	3.71869	5.79987	4.66803	3.87072	0.310751
hsa-miR-766	miRNA	1.71987	0.95631	3.47058	3.11062	3.87048	0.133666
hsa-miR-4535	miRNA	4.9776	3.00935	2.01761	2.06819	-3.86528	0.430392
hsa-miR-125a-5p	miRNA	4.23127	7.38366	7.70531	7.80892	3.8628	0.57861
hsa-miR-3714	miRNA	5.35634	2.38379	1.71278	2.13582	-3.85241	0.56375
hsa-miR-125b-2-star	miRNA	1.72319	0.831625	3.05652	3.38796	3.84993	0.16254
hsa-miR-26b	miRNA	4.07669	4.12899	5.95745	6.12409	3.83155	0.0251983
hsa-miR-1208	miRNA	4.14179	2.29914	1.87579	0.720883	-3.78982	0.467947
hsa-miR-4288	miRNA	1.36623	1.75822	3.37239	3.57233	3.75845	0.0481162
hsa-miR-29c	miRNA	1.17269	3.86117	4.48748	4.36212	3.75255	0.533772
hsa-miR-4306	miRNA	2.20315	3.02382	4.39309	4.64469	3.74615	0.14362
hsa-miR-200c	miRNA	10.1032	9.40501	8.3712	7.32895	-3.74256	0.266698
hsa-let-7f	miRNA	1.09664	5.67686	5.38394	5.18147	3.72169	0.701249
U75	CDBox	6.46782	7.46025	8.83911	8.8799	3.72043	0.183879
ENSG00000199411	snoRNA	3.55772	3.53054	5.53708	5.33125	3.70643	0.0276038
hsa-miR-542-3p	miRNA	0.323291	0.673781	1.80772	2.96471	3.7004	0.255622
hsa-miR-3195	miRNA	9.05876	7.02792	6.11986	6.20847	-3.67864	0.451758
hsa-miR-328	miRNA	0.576153	2.44044	2.8547	3.90098	3.65417	0.4716
hsa-miR-222-star	miRNA	4.07646	4.03538	5.82451	6.02141	3.64782	0.0276038
hsa-miR-3157-5p	miRNA	1.69514	1.44085	3.14788	3.71741	3.6418	0.0875286
hsa-miR-214	miRNA	2.73654	9.43282	4.79362	3.65946	-3.62541	0.810583
hsa-miR-449a	miRNA	0.45472	0.701973	2.00158	2.85999	3.61111	0.160032
hsa-miR-4281	miRNA	10.7283	9.77822	8.97	7.83876	-3.60221	0.343786
hsa-miR-409-3p	miRNA	0.87486	5.90076	1.40215	1.68574	-3.58971	0.736538
hsa-miR-4739	miRNA	11.0247	9.99923	9.06959	8.27651	-3.57745	0.296459
hsa-miR-4485	miRNA	7.47919	6.67277	5.22968	5.24914	-3.5716	0.137747
ENSG00000201199	snoRNA	1.11507	0.992911	2.8574	2.9178	3.56427	0.0251319
hsa-miR-150-star	miRNA	7.01452	5.54788	4.79949	4.10417	-3.5538	0.384866
hsa-miR-4689	miRNA	8.1311	7.5129	6.58705	5.40152	-3.54975	0.310823
hsa-miR-378e	miRNA	2.36846	2.00562	3.95601	4.06884	3.54401	0.0428531
hsa-miR-224-star	miRNA	2.15296	2.06848	3.71781	4.14523	3.53276	0.0517462
hsa-miR-4665-5p	miRNA	8.5202	6.69188	5.8006	5.78804	-3.51061	0.430608
hsa-miR-342-5p	miRNA	1.95824	0.96866	2.79804	3.74764	3.50494	0.32327
hsa-miR-135b-star	miRNA	2.7794	2.95281	1.1237	0.991395	-3.50292	0.0297508
U46	CDBox	1.95292	3.14109	4.29967	4.38845	3.47509	0.270147
hsa-miR-185	miRNA	7.49364	7.7404	9.29971	9.52077	3.46588	0.0385561
hsa-miR-612	miRNA	6.99591	4.61185	3.82893	4.1971	-3.46023	0.519855
hsa-let-7a	miRNA	5.18297	7.86687	8.28494	8.3463	3.45982	0.555769
hsa-miR-330-5p	miRNA	1.09309	1.28896	2.79126	3.16553	3.45185	0.0516077
hsa-miR-564	miRNA	5.20625	2.83897	2.38306	2.08796	-3.4512	0.517682
hsa-miR-2392	miRNA	5.01339	3.56918	2.98441	2.03045	-3.44346	0.417118
hsa-miR-668	miRNA	1.88192	4.73254	1.41051	1.64667	-3.43102	0.577087
hsa-miR-637	miRNA	5.68459	4.44793	3.37521	3.20099	-3.42989	0.295113
hsa-miR-378d	miRNA	3.06528	3.86222	4.95802	5.5218	3.42514	0.199607
hsa-miR-30c-2-star	miRNA	0.625091	0.799036	2.06443	2.9106	3.42345	0.162982
hsa-miR-143	miRNA	0.982807	8.36771	6.85498	6.00835	3.37856	0.838786
hsa-mir-4767	stem-loop	4.73314	3.77335	2.78125	2.21331	-3.37752	0.253913
hsa-miR-4322	miRNA	5.26707	4.75455	3.57593	2.93818	-3.37235	0.153269
ACA44	HAcaBox	3.11053	3.95424	6.00072	4.56705	3.36709	0.410436
hsa-miR-4447	miRNA	6.50688	5.58592	4.27478	4.33639	-3.34224	0.189067
hsa-miR-548a-3p	miRNA	1.45238	1.06508	1.78768	4.20704	3.33718	0.533772
hsa-miR-1226-star	miRNA	4.98415	3.32843	2.55097	2.29651	-3.32315	0.416242
hsa-miR-27b	miRNA	5.54374	7.58567	8.21469	8.3701	3.31197	0.483174
hsa-miR-19a	miRNA	6.8255	6.6757	8.51315	8.42865	3.29505	0.0281645
hsa-miR-3621	miRNA	10.8741	10.3875	8.92504	8.90244	-3.28765	0.0682047
hsa-miR-1224-5p	miRNA	6.17283	5.34268	4.18541	3.928	-3.25138	0.178039
hsa-miR-557	miRNA	4.7059	2.80468	2.77775	1.33109	-3.25096	0.533247
hsa-miR-302b-star	miRNA	1.2942	3.24378	0.545205	0.600707	-3.24009	0.474528
hsa-miR-7	miRNA	1.63781	3.59796	4.01744	4.60392	3.23283	0.490435
hsa-miR-1268	miRNA	9.09425	8.29816	7.11142	6.89657	-3.23151	0.164185
hsa-miR-4741	miRNA	10.3872	9.24608	8.57515	7.67637	-3.22851	0.3739
hsa-miR-671-5p	miRNA	6.77914	6.13022	8.15321	8.13726	3.22781	0.112862
hsa-miR-1285	miRNA	3.63327	2.53773	4.46597	5.08402	3.22544	0.317662
hsa-miR-520f	miRNA	1.53688	3.15324	0.604429	0.711755	-3.2198	0.414617
hsa-miR-1225-5p	miRNA	7.47531	6.56266	5.7126	4.95668	-3.21395	0.296966
hsa-miR-296-3p	miRNA	7.71018	7.43441	5.91396	5.8653	-3.21021	0.0365578
hsa-miR-4695-3p	miRNA	3.55262	2.02933	1.04914	1.17459	-3.20229	0.396464
hsa-miR-1180	miRNA	5.90392	5.58069	7.28972	7.5513	3.2003	0.0565759
hsa-miR-146b-5p	miRNA	0.880509	3.88908	3.71781	4.39622	3.18705	0.621104
hsa-mir-512-2	stem-loop	3.40683	1.52094	0.679081	0.904874	-3.18636	0.469628
hsa-miR-4785	miRNA	5.29077	3.82982	3.28307	2.49802	-3.18159	0.426134
hsa-miR-4651	miRNA	10.9913	10.4832	9.42201	8.71725	-3.17692	0.184455
hsa-miR-4758-5p	miRNA	9.7241	9.06372	8.15531	7.31411	-3.15842	0.260594
hsa-miR-489	miRNA	5.63547	5.20095	3.79964	3.72121	-3.15531	0.0628848
hsa-miR-4526	miRNA	4.99525	1.96962	1.98245	1.66731	-3.15481	0.619766
hsa-mir-4453	stem-loop	4.02445	2.98816	1.92633	1.77561	-3.14995	0.253913
hsa-miR-4685-5p	miRNA	5.51907	3.78473	3.18321	2.81714	-3.14208	0.450694
hsa-miR-3200-3p	miRNA	1.83888	1.87787	3.3068	3.71278	3.14141	0.0565759
hsa-miR-497	miRNA	1.63733	4.45167	4.43008	4.94968	3.12831	0.602279
hsa-miR-1292	miRNA	6.02038	4.40111	3.46017	3.67244	-3.12625	0.426134
hsa-miR-4767	miRNA	5.10769	3.80939	3.05393	2.58143	-3.11852	0.365319
hsa-miR-4763-3p	miRNA	11.6713	10.9604	9.96733	9.38501	-3.11599	0.209265
hsa-miR-4725-3p	miRNA	6.74777	5.49043	4.65295	4.31546	-3.10565	0.344161
hsa-miR-146a	miRNA	0.811808	5.4818	5.39018	4.16392	3.09566	0.758178
hsa-miR-148a	miRNA	4.69374	4.57559	6.01504	6.51188	3.09254	0.0826125
hsa-miR-1250	miRNA	1.95413	2.08123	3.35828	3.9312	3.08883	0.10319
hsa-miR-3181	miRNA	5.42216	4.18188	3.26263	3.08854	-3.08749	0.331965
hsa-miR-4634	miRNA	8.48454	7.13095	6.23758	6.12685	-3.08556	0.361839
hsa-miR-3944-5p	miRNA	3.6519	2.20926	1.09969	1.51578	-3.07983	0.402778
hsa-miR-4532	miRNA	8.96255	8.78456	7.46506	7.03706	-3.07908	0.0704821
hsa-miR-330-3p	miRNA	3.65052	3.516	5.20777	5.19994	3.07503	0.0281446
hsa-miR-30e	miRNA	3.30097	4.1	5.12674	5.51469	3.07423	0.201444
hsa-miR-769-3p	miRNA	3.85708	3.35362	5.12561	5.32321	3.07176	0.0911936
hsa-miR-378c	miRNA	6.41479	5.89997	7.64405	7.88972	3.05147	0.100841
hsa-miR-4270	miRNA	9.53053	8.86674	8.53657	6.64612	-3.0468	0.497933
hsa-miR-4688	miRNA	6.81691	5.16223	4.49916	4.27007	-3.04186	0.441761
hsa-miR-4695-5p	miRNA	10.2856	9.02218	8.38729	7.72609	-3.0255	0.388601
hsa-miR-449b	miRNA	0.270248	0.197774	1.21685	2.43501	3.0145	0.330815
hsa-miR-4449	miRNA	7.88533	6.20052	5.44648	5.45882	-3.01107	0.447553
hsa-miR-129-5p	miRNA	4.50679	3.13127	2.3461	2.12172	-3.00031	0.383392
hsa-miR-572	miRNA	6.46043	5.19529	4.64607	3.84713	-2.99231	0.410322
hsa-miR-4738-3p	miRNA	2.2979	5.60744	2.53095	2.22944	-2.97415	0.662663
hsa-miR-27a	miRNA	5.88114	8.38863	8.74682	8.6648	2.97095	0.575153
hsa-miR-378i	miRNA	4.55129	5.04911	6.32291	6.40973	2.96106	0.0874982
hsa-miR-422a	miRNA	4.24781	4.52954	5.81041	6.09607	2.95788	0.061065
hsa-miR-1909	miRNA	9.22465	7.90843	7.0773	6.92801	-2.9565	0.36879
hsa-mir-302c	stem-loop	2.20269	3.12584	1.21216	0.99819	-2.94668	0.238945
U64	HAcaBox	0.946284	1.03054	2.72359	2.36918	2.94439	0.054386
hsa-mir-4665	stem-loop	3.11084	1.86229	0.88174	0.980541	-2.9392	0.348178
hsa-miR-187	miRNA	6.43197	6.35505	4.83867	4.839	-2.93768	0.0269784
hsa-mir-4792	stem-loop	5.20623	4.07767	3.18971	2.98782	-2.93465	0.316
hsa-miR-3656	miRNA	12.4959	12.2383	10.939	10.7001	-2.92325	0.0528095
hsa-miR-141	miRNA	2.46891	4.2034	2.66502	0.922851	-2.91242	0.574492
hsa-miR-548ae	miRNA	0.636439	0.709803	1.32023	3.10813	2.91009	0.478601
hsa-mir-4745	stem-loop	4.22343	3.0781	2.208	2.01227	-2.90922	0.323524
hsa-miR-339-3p	miRNA	5.88137	5.23643	6.92788	7.26567	2.90367	0.160032
hsa-miR-628-5p	miRNA	0.423028	0.171661	1.44662	2.21873	2.89855	0.190691
hsa-miR-3141	miRNA	10.0981	8.71416	7.92338	7.8277	-2.88906	0.395815
hsa-miR-4745-3p	miRNA	2.80588	1.71716	0.791878	0.675502	-2.88352	0.304985
hsa-miR-4687-3p	miRNA	11.5151	10.9795	10.1516	9.28855	-2.88237	0.274992
hsa-miR-378-star	miRNA	1.49086	2.81325	3.6132	3.73765	2.87462	0.380915
hsa-miR-3918	miRNA	4.57134	3.17321	2.25137	2.44649	-2.87457	0.403557
ENSG00000238321	snoRNA	6.53383	4.99336	4.49415	3.98724	-2.87368	0.449292
hsa-miR-4707-5p	miRNA	11.8245	11.1005	10.1764	9.70292	-2.87353	0.216543
hsa-mir-4508	stem-loop	5.29674	4.01493	3.2743	3.01348	-2.85194	0.378564
hsa-miR-365-star	miRNA	4.45491	2.9548	2.67344	1.7234	-2.84108	0.482598
hsa-miR-221	miRNA	8.85925	10.0104	10.9825	10.8979	2.83901	0.331671
hsa-miR-4317	miRNA	1.17624	3.24746	3.8771	3.55262	2.83433	0.531673
hsa-miR-487b	miRNA	0.618852	4.20218	0.885901	0.930265	-2.8332	0.697833
hsa-miR-124-star	miRNA	1.89532	1.33109	0.190507	0.0314351	-2.83281	0.119806
hsa-miR-4327	miRNA	4.55342	3.2188	2.55449	2.21941	-2.82679	0.400692
hsa-miR-4731-5p	miRNA	4.56293	2.26016	1.64928	2.18134	-2.82105	0.571239
hsa-mir-4466	stem-loop	7.59077	6.47017	5.58117	5.49472	-2.8138	0.323524
ENSG00000201009	snoRNA	1.6742	2.27399	3.97286	2.94062	2.79461	0.348915
hsa-miR-4640-5p	miRNA	6.93818	5.72949	4.902	4.80701	-2.78819	0.355824
hsa-miR-3162-5p	miRNA	7.0692	5.08579	4.59316	4.60483	-2.78659	0.519298
hsa-miR-4655-3p	miRNA	3.61888	2.05923	1.48629	1.23726	-2.78423	0.450273
hsa-mir-4758	stem-loop	6.53231	5.34178	4.82801	4.09861	-2.7774	0.411063
hsa-mir-516a-2	stem-loop	1.75168	3.02295	0.501223	1.33346	-2.77017	0.439804
HBII-295	CDBox	1.09037	0.838572	2.2486	2.62	2.76989	0.0828577
hsa-miR-4285	miRNA	3.81675	2.26516	1.12491	2.04084	-2.74742	0.496699
hsa-miR-4534	miRNA	7.05071	5.81872	5.20687	4.75124	-2.74281	0.395136
hsa-miR-4745-5p	miRNA	11.5809	11.0467	10.1424	9.58035	-2.73676	0.195273
hsa-miR-4665-3p	miRNA	4.20266	2.23553	1.56377	1.97068	-2.73563	0.529782
hsa-miR-378b	miRNA	1.94694	1.71082	3.22171	3.33916	2.73504	0.0431884
hsa-miR-127-5p	miRNA	1.01036	3.67294	0.943547	0.842789	-2.72921	0.621104
hsa-miR-3194-5p	miRNA	4.72011	2.66628	2.52523	1.97833	-2.71587	0.551016
hsa-miR-3619-5p	miRNA	5.99033	4.67078	4.20967	3.5709	-2.71372	0.436169
hsa-miR-4486	miRNA	9.65932	7.80285	7.26962	7.31371	-2.71211	0.507827
hsa-miR-4430	miRNA	6.40356	4.72373	4.32009	3.93612	-2.70484	0.489572
hsa-miR-203	miRNA	0.787564	1.19809	3.05366	1.78828	2.69101	0.405201
hsa-miR-1207-5p	miRNA	8.30377	7.31386	6.82544	5.93635	-2.69058	0.40521
hsa-miR-596	miRNA	2.8498	1.56598	0.879299	0.680945	-2.6903	0.397792
hsa-miR-9	miRNA	0.95457	0.726647	2.20109	2.33495	2.68964	0.0447099
hsa-miR-4728-5p	miRNA	7.68278	6.22474	5.7183	5.33474	-2.68931	0.44752
hsa-miR-4523	miRNA	3.7832	2.29577	1.67403	1.56268	-2.67796	0.444758
hsa-miR-4417	miRNA	9.79932	6.53481	6.53286	6.9592	-2.67778	0.690589
hsa-miR-1254	miRNA	4.52051	3.07762	2.45711	2.30122	-2.67566	0.437068
ENSG00000201619	snoRNA	5.11694	3.55841	3.4873	2.35297	-2.67129	0.524379
hsa-miR-1202	miRNA	5.58682	4.19508	3.43293	3.51428	-2.67094	0.423533
hsa-miR-3132	miRNA	4.04044	1.98772	1.40239	1.79221	-2.66989	0.551016
hsa-mir-4430	stem-loop	5.16369	3.39324	2.99071	2.73276	-2.6698	0.503363
hsa-miR-4498	miRNA	7.80188	6.30717	5.79317	5.48447	-2.6679	0.452607
hsa-miR-149-star	miRNA	11.8502	11.315	10.4912	9.84581	-2.66493	0.233974
hsa-mir-1909	stem-loop	3.96643	2.12969	1.49086	1.7786	-2.66351	0.514387
ACA21	HAcaBox	1.04685	0.981979	2.69897	2.14757	2.65526	0.124174
hsa-miR-362-5p	miRNA	5.67028	4.70154	6.63782	6.55124	2.65483	0.292492
hsa-miR-762	miRNA	12.034	11.6859	10.5561	10.3535	-2.6484	0.0766296
hsa-miR-4690-5p	miRNA	8.53159	7.26431	6.55824	6.42976	-2.64625	0.397432
hsa-miR-4649-5p	miRNA	9.08495	7.57965	6.97047	6.89463	-2.63856	0.452128
hsa-miR-30e-star	miRNA	0.888329	1.75766	2.20209	3.24266	2.63788	0.417977
hsa-miR-1469	miRNA	12.4134	12.0624	11.0656	10.625	-2.62552	0.12955
hsa-miR-1268b	miRNA	8.56159	7.66096	6.84965	6.58812	-2.62513	0.283168
hsa-miR-4513	miRNA	5.69996	3.39203	3.28081	3.02751	-2.62412	0.58931
U83	CDBox	2.6382	3.03783	4.30611	4.15349	2.62403	0.0855027
hsa-mir-3127	stem-loop	2.63785	2.02145	1.19096	0.686533	-2.62243	0.222211
hsa-mir-564	stem-loop	3.79707	2.74652	1.93946	1.82906	-2.61631	0.330815
hsa-mir-4751	stem-loop	4.66221	3.66296	3.14099	2.40982	-2.61567	0.390212
ACA45	scaRna	1.13104	1.23194	2.43558	2.70083	2.61483	0.0512753
hsa-miR-128	miRNA	4.03147	4.43875	5.28207	5.95822	2.61179	0.220773
hsa-miR-4732-5p	miRNA	5.79829	3.97333	3.45235	3.55262	-2.60869	0.515534
hsa-miR-3185	miRNA	11.7749	11.2131	10.2664	9.95824	-2.60568	0.15888
hsa-miR-4726-5p	miRNA	4.18884	2.89295	2.45994	1.8648	-2.60003	0.44116
hsa-miR-186	miRNA	1.96785	1.4521	3.1221	3.05122	2.5967	0.117141
hsa-miR-1231	miRNA	9.79787	8.31184	7.75031	7.60968	-2.59342	0.455709
hsa-miR-4289	miRNA	3.10971	2.093	3.82949	4.1203	2.59105	0.335074
hsa-mir-4417	stem-loop	5.01914	3.28544	2.91544	2.64586	-2.58764	0.506008
hsa-miR-140-5p	miRNA	1.21488	2.52753	3.01694	3.46227	2.58184	0.435083
hsa-miR-4479	miRNA	6.22561	5.06426	4.3738	4.18245	-2.579	0.378231
hsa-miR-1228-star	miRNA	11.8986	11.2193	10.1446	10.2412	-2.57762	0.180356
hsa-miR-663	miRNA	11.6949	11.0707	9.98596	10.0481	-2.57719	0.157507
hsa-mir-1225	stem-loop	3.56257	1.9193	1.27532	1.47663	-2.57569	0.492839
hsa-miR-101	miRNA	1.64972	1.14241	2.59374	2.92184	2.56992	0.149081
hsa-miR-523	miRNA	2.40113	1.97538	0.73097	0.923716	-2.56848	0.102255
hsa-mir-941-1	stem-loop	4.8734	3.27637	2.84341	2.5861	-2.56709	0.485877
hsa-miR-3187-5p	miRNA	5.81977	3.75354	3.37993	3.48231	-2.55893	0.561354
hsa-mir-3656	stem-loop	9.11043	7.74673	7.19856	6.95621	-2.55122	0.438206
hsa-miR-769-5p	miRNA	5.31895	3.75649	5.75164	6.0238	2.54911	0.482598
hsa-miR-578	miRNA	0.346554	1.3196	2.39267	1.97068	2.54664	0.342947
hsa-miR-31-star	miRNA	1.50502	3.57155	3.57319	4.20029	2.5464	0.576408
hsa-mir-572	stem-loop	5.02036	3.51534	3.16645	2.67303	-2.54578	0.482598
hsa-mir-658	stem-loop	4.4566	2.87344	2.63174	2.00562	-2.54266	0.503755
hsa-miR-4746-3p	miRNA	4.95845	3.34485	2.68765	2.92422	-2.54156	0.492839
hsa-miR-139-5p	miRNA	0.805541	1.04769	2.38494	2.15566	2.53799	0.0647448
hsa-miR-92b-star	miRNA	9.81322	8.44143	7.77104	7.80191	-2.53301	0.437931
hsa-miR-34a-star	miRNA	1.14953	1.4273	2.39361	2.8618	2.53026	0.131496
hsa-miR-378	miRNA	7.63837	7.20028	8.67237	8.84425	2.52974	0.106548
hsa-miR-4433	miRNA	7.3682	6.38261	5.55868	5.515	-2.52899	0.318073
hsa-miR-339-5p	miRNA	4.41462	4.86482	5.90358	6.04992	2.52631	0.107859
hsa-miR-520b	miRNA	1.40679	2.16693	0.485626	0.416494	-2.52416	0.222595
hsa-miR-551b-star	miRNA	3.1421	2.06886	1.47297	1.0677	-2.52301	0.378089
hsa-miR-4674	miRNA	11.4654	10.9792	9.95877	9.82459	-2.51506	0.119313
hsa-miR-491-5p	miRNA	4.25898	3.67299	5.2358	5.34321	2.50276	0.153643
hsa-miR-25-star	miRNA	5.78106	5.06742	4.07731	4.1315	-2.49638	0.204932
hsa-miR-760	miRNA	3.79516	2.07833	4.34034	4.16969	2.49367	0.513324
hsa-miR-1226	miRNA	1.04914	0.530458	2.07923	2.1333	2.49055	0.128507
hsa-miR-3663-3p	miRNA	7.23369	5.4613	5.18164	4.88096	-2.49008	0.526678
hsa-miR-222	miRNA	9.10366	10.0739	10.9437	10.8647	2.48872	0.320786
hsa-miR-1269	miRNA	0.542631	0.478901	1.48483	2.16046	2.48264	0.189793
hsa-miR-4722-5p	miRNA	4.4204	1.96339	1.93645	1.82778	-2.47904	0.628129
hsa-miR-4710	miRNA	6.774	5.5198	4.90722	4.76987	-2.47658	0.417895
hsa-miR-34a	miRNA	5.52334	7.24007	7.59601	7.77895	2.47217	0.516111
hsa-mir-611	stem-loop	3.81616	2.54327	1.98647	1.7623	-2.4714	0.427128
hsa-miR-4508	miRNA	12.1037	11.6294	10.5509	10.5858	-2.45913	0.114372
hsa-miR-1910	miRNA	6.48916	5.24248	4.82644	4.31622	-2.4529	0.443445
hsa-miR-3122	miRNA	2.70053	1.75148	1.12904	0.734409	-2.45254	0.34671
hsa-mir-3960	stem-loop	7.40163	6.33292	5.91359	5.23465	-2.45064	0.422864
hsa-miR-4516	miRNA	12.544	12.4534	11.6833	10.7283	-2.45021	0.3215
hsa-miR-4463	miRNA	9.46694	8.44218	8.04273	7.28772	-2.44415	0.426597
hsa-miR-193a-3p	miRNA	0.816354	1.32814	1.9404	2.7786	2.44063	0.333272
U52	CDBox	4.26786	6.21317	6.76128	6.29265	2.43927	0.567096
hsa-miR-299-5p	miRNA	0.71582	3.11046	0.659937	0.595441	-2.43758	0.625201
hsa-miR-4656	miRNA	7.38736	5.65307	5.4622	5.00975	-2.43553	0.532569
U38A	CDBox	5.92833	5.77586	7.21369	7.05307	2.43056	0.0470756
hsa-miR-3065-5p	miRNA	0.484935	0.771838	2.09847	1.71822	2.42832	0.117782
hsa-miR-4474-3p	miRNA	1.35943	1.81174	2.57886	3.14115	2.41901	0.221812
hsa-miR-4507	miRNA	8.641	7.54282	7.16771	6.47478	-2.41273	0.437951
hsa-miR-4749-5p	miRNA	9.11007	7.70457	7.11857	7.15578	-2.41185	0.462729
hsa-miR-187-star	miRNA	5.52211	3.60176	3.94177	2.64209	-2.41163	0.618483
hsa-miR-3652	miRNA	6.5097	5.12733	4.61645	4.48335	-2.4093	0.459424
hsa-mir-4479	stem-loop	5.99752	4.99507	4.35045	4.10624	-2.40819	0.35628
hsa-mir-4747	stem-loop	3.10468	1.74427	1.13955	1.17357	-2.40814	0.452128
hsa-miR-1290	miRNA	5.71298	3.5427	3.74999	2.97099	-2.4072	0.617448
hsa-miR-423-3p	miRNA	7.94972	7.74148	8.99736	9.22833	2.40701	0.0664997
hsa-miR-4539	miRNA	4.68871	3.71232	3.00893	2.8598	-2.40519	0.341977
hsa-miR-518e	miRNA	1.95106	1.40108	0.435125	0.388986	-2.40163	0.148507
hsa-mir-657	stem-loop	2.94682	2.00562	1.27256	1.15242	-2.40116	0.327223
hsa-miR-3138	miRNA	3.03992	2.28403	1.46912	1.33153	-2.3977	0.247815
hsa-miR-548aj	miRNA	0.697603	0.809143	1.40215	2.61604	2.38786	0.420241
hsa-miR-4655-5p	miRNA	6.98682	5.38168	5.23281	4.62536	-2.38694	0.527198
hsa-miR-885-3p	miRNA	7.80869	6.4271	5.88891	5.83788	-2.38584	0.461723
hsa-miR-4419a	miRNA	4.19078	2.74191	2.36666	2.05951	-2.38379	0.484213
hsa-miR-25	miRNA	7.67432	7.36762	8.65588	8.88656	2.37882	0.0905119
hsa-miR-4730	miRNA	7.08392	4.43008	4.36054	4.65699	-2.37551	0.665831
hsa-miR-3151	miRNA	4.49501	3.46339	3.01826	2.44371	-2.37547	0.412822
hsa-miR-331-3p	miRNA	2.71351	3.86054	4.02449	5.02831	2.36096	0.496699
hsa-miR-4492	miRNA	10.3624	8.82426	8.291	8.42062	-2.3579	0.499799
hsa-miR-4253	miRNA	3.59212	3.06164	2.33936	1.8418	-2.35593	0.235282
hsa-miR-933	miRNA	5.29181	4.30064	3.40146	3.72085	-2.35393	0.371423
hsa-mir-516b-1	stem-loop	3.08572	3.06391	1.87787	1.80552	-2.35074	0.034514
hsa-mir-4728	stem-loop	3.05749	1.96602	1.46766	1.09403	-2.34715	0.410322
hsa-miR-4698	miRNA	3.93188	1.36704	1.41824	1.41957	-2.34657	0.658399
hsa-mir-4419a	stem-loop	3.70697	1.78478	1.94152	1.09129	-2.34481	0.596888
hsa-miR-3622a-5p	miRNA	6.56688	4.62085	4.2341	4.49568	-2.344	0.576265
U49B	CDBox	5.6935	5.7267	7.07119	6.80664	2.34375	0.0589816
hsa-mir-762	stem-loop	2.88495	2.3183	1.66604	1.08102	-2.34257	0.281922
hsa-miR-23c	miRNA	1.2866	2.99245	3.2543	3.47692	2.33931	0.533863
hsa-miR-198	miRNA	2.79343	1.27056	0.852245	0.765737	-2.33433	0.499799
hsa-miR-4530	miRNA	10.9334	10.0052	9.60817	8.88507	-2.33382	0.417977
hsa-mir-4449	stem-loop	8.05877	6.54391	6.07423	6.08496	-2.33229	0.497933
hsa-miR-455-5p	miRNA	1.27636	1.3565	2.45994	2.6148	2.33099	0.0431884
hsa-miR-17-star	miRNA	6.25582	5.47787	7.07221	7.09857	2.32711	0.266336
hsa-miR-642b	miRNA	5.72467	3.76742	3.53121	3.53121	-2.32114	0.578721
hsa-miR-4750	miRNA	9.35118	7.90784	7.3084	7.52145	-2.32074	0.49064
hsa-miR-3940-5p	miRNA	12.4007	11.9562	11.159	10.7816	-2.31049	0.174622
hsa-mir-4634	stem-loop	9.87554	8.51988	8.02568	7.95367	-2.31022	0.46865
hsa-miR-4720-5p	miRNA	1.019	0.697044	0.943547	3.18353	2.3062	0.628184
hsa-mir-4649	stem-loop	4.08446	2.60759	2.31033	1.97068	-2.3062	0.502977
hsa-miR-4654	miRNA	3.35976	2.88231	2.39984	1.43158	-2.3059	0.395534
U73a	CDBox	5.52488	5.39615	6.95909	6.37249	2.30581	0.183879
hsa-miR-34c-3p	miRNA	3.01826	2.75892	2.01121	1.35899	-2.30297	0.234331
hsa-mir-4523	stem-loop	7.81213	6.42627	6.10196	5.7312	-2.30157	0.488603
ENSG00000238934	snoRNA	3.81126	2.17465	1.95532	1.63281	-2.29562	0.532089
hsa-miR-513a-5p	miRNA	4.49121	1.774	2.00838	1.86078	-2.29426	0.684688
ENSG00000222345	snoRNA	2.28625	2.01579	3.38226	3.31338	2.29231	0.0662052
hsa-miR-3065-3p	miRNA	1.89468	1.46004	2.46359	3.28355	2.29137	0.341212
hsa-miR-532-5p	miRNA	6.38043	6.28117	7.65628	7.39765	2.2913	0.0655921
hsa-mir-4632	stem-loop	3.63673	2.25663	1.81987	1.68398	-2.28906	0.480032
hsa-miR-1909-star	miRNA	4.89855	3.44924	3.26777	2.69071	-2.2889	0.513324
hsa-miR-4515	miRNA	3.06234	0.753138	0.65808	0.770799	-2.28675	0.637798
hsa-mir-503	stem-loop	1.33404	1.56015	2.23916	3.03533	2.28176	0.300936
hsa-miR-1238	miRNA	3.56005	2.24326	1.34832	2.0754	-2.2812	0.504494
HBII-429	CDBox	6.32759	5.81568	7.23146	7.28185	2.27366	0.150795
hsa-mir-4270	stem-loop	4.51614	2.90262	2.68644	2.36268	-2.27335	0.531742
hsa-miR-517c	miRNA	1.86595	1.58568	0.712311	0.37512	-2.26907	0.121785
hsa-miR-4697-5p	miRNA	5.5804	4.16793	3.50375	3.881	-2.26858	0.497787
hsa-miR-3197	miRNA	6.64244	5.19133	4.65989	4.81184	-2.26737	0.497486
hsa-miR-4459	miRNA	8.45023	6.96792	6.70808	6.3491	-2.26652	0.509847
hsa-miR-665	miRNA	5.52516	4.40065	3.50793	4.05972	-2.26432	0.450694
U83A	CDBox	2.29607	2.44828	3.50771	3.58703	2.25823	0.0463457
hsa-miR-654-5p	miRNA	3.44771	1.52601	1.55146	1.07245	-2.25778	0.593098
hsa-mir-4785	stem-loop	6.25911	4.98279	4.5082	4.388	-2.25456	0.459762
hsa-mir-4469	stem-loop	5.83156	4.89047	4.21043	4.16735	-2.25344	0.353377
hsa-miR-34c-5p	miRNA	1.62853	6.91312	3.97272	2.22511	-2.2531	0.858824
U24	CDBox	1.99269	2.08533	2.96068	3.45907	2.25146	0.150823
hsa-miR-4481	miRNA	5.82485	4.55585	4.13359	3.90686	-2.25031	0.462103
hsa-mir-324	stem-loop	1.93701	0.623247	2.34131	2.55879	2.24999	0.474335
hsa-miR-3937	miRNA	8.15985	6.98813	6.37706	6.43192	-2.24934	0.433879
hsa-miR-520h	miRNA	1.30959	2.94254	0.99796	0.917921	-2.2472	0.533772
hsa-miR-3180-3p	miRNA	10.1037	8.69675	8.02241	8.44645	-2.2436	0.503896
hsa-miR-4669	miRNA	4.68343	3.22274	3.11097	2.46527	-2.24228	0.528654
hsa-miR-4743	miRNA	4.51219	3.87569	3.29893	2.75984	-2.24164	0.311854
HBII-316	CDBox	1.16506	1.44975	2.88267	2.05782	2.23898	0.330369
hsa-miR-16-2-star	miRNA	1.48564	1.40215	2.22692	2.98349	2.2366	0.278798
hsa-miR-2861	miRNA	12.6232	12.2691	11.5324	11.0424	-2.23267	0.197641
SNORA11E	HAcaBox	4.60774	2.33884	2.52322	2.10962	-2.22973	0.646485
hsa-miR-378f	miRNA	5.49484	4.69013	6.04357	6.45112	2.22663	0.344161
hsa-miR-513b	miRNA	2.64552	0.931397	1.00461	0.265245	-2.22458	0.580849
hsa-miR-4723-5p	miRNA	3.38395	1.55829	1.37501	1.26141	-2.22362	0.574305
hsa-miR-3124-5p	miRNA	7.1314	5.53467	4.94421	5.41694	-2.22293	0.545091
hsa-miR-205	miRNA	6.58809	5.18638	5.45208	4.01986	-2.22109	0.603367
hsa-miR-1183	miRNA	2.90262	1.55755	1.083	1.08506	-2.21309	0.483174
hsa-miR-196a-star	miRNA	0.268644	0.46903	1.80135	1.22423	2.20985	0.206508
HBII-135	CDBox	1.98987	1.05644	2.83369	2.49944	2.20902	0.383595
hsa-miR-3154	miRNA	3.41285	1.69213	1.5664	1.25767	-2.20451	0.563773
hsa-miR-99b-star	miRNA	4.6304	5.50563	6.28372	6.13251	2.20396	0.343733
hsa-miR-4462	miRNA	5.17865	3.5637	3.42659	3.0357	-2.20386	0.548686
hsa-miR-33b-star	miRNA	3.23733	3.60005	2.03598	2.52238	-2.20307	0.206023
hsa-miR-3175	miRNA	5.95371	4.45091	4.12754	3.99858	-2.20267	0.517682
hsa-miR-4292	miRNA	3.41893	2.11638	1.58499	1.67268	-2.20201	0.476917
hsa-miR-30c	miRNA	6.5058	6.29796	7.43388	7.64449	2.19969	0.0790615
U101	CDBox	3.54529	3.0923	4.4586	4.44989	2.19687	0.136031
hsa-mir-4674	stem-loop	4.91378	3.74823	3.28389	3.11223	-2.19306	0.444572
hsa-miR-659	miRNA	3.75108	2.17136	1.69564	1.96132	-2.19275	0.537391
hsa-miR-3178	miRNA	12.3806	11.4134	10.6955	10.8347	-2.19148	0.382521
hsa-miR-4441	miRNA	2.84716	1.18299	0.988437	0.78615	-2.18522	0.555133
hsa-miR-4324	miRNA	0.636439	3.43971	0.943547	0.88233	-2.18122	0.710288
hsa-mir-4651	stem-loop	3.81513	2.52523	2.29051	1.80264	-2.17891	0.496699
ENSG00000201592	snoRNA	0.851849	1.56077	2.00875	2.64865	2.17708	0.378106
hsa-mir-612	stem-loop	5.36975	3.0218	3.00366	3.14349	-2.17679	0.660944
hsa-mir-3648	stem-loop	8.73769	6.98967	6.92192	6.56541	-2.17349	0.575815
hsa-miR-484	miRNA	4.52408	3.826	4.80624	5.78204	2.17212	0.453949
hsa-miR-4706	miRNA	7.25045	5.87476	5.48196	5.40549	-2.17178	0.497158
hsa-miR-3682-3p	miRNA	2.94964	1.19947	0.555033	1.35884	-2.16989	0.599858
hsa-miR-4734	miRNA	12.2838	11.9734	11.2157	10.8071	-2.16928	0.165876
hsa-mir-1237	stem-loop	3.52137	2.33245	1.96263	1.658	-2.16835	0.461888
hsa-mir-1343	stem-loop	3.55793	2.45841	1.99592	1.79886	-2.15963	0.435593
hsa-mir-1914	stem-loop	4.79019	3.62734	3.16743	3.03083	-2.15791	0.449542
hsa-mir-423	stem-loop	5.50049	5.16739	6.26692	6.61812	2.15633	0.15596
hsa-miR-4454	miRNA	11.0376	9.61878	9.27659	9.16378	-2.1555	0.508675
hsa-mir-3180-3	stem-loop	8.44647	7.17998	6.56464	6.84902	-2.15307	0.483357
hsa-miR-602	miRNA	7.80122	6.31798	5.80463	6.10398	-2.15143	0.528654
hsa-miR-191-star	miRNA	4.27934	2.97603	2.03383	3.0123	-2.15043	0.55272
hsa-miR-3648	miRNA	8.63308	6.70212	6.63115	6.49978	-2.14671	0.607042
hsa-miR-4653-3p	miRNA	2.99734	1.55426	0.946762	1.406	-2.14268	0.530008
hsa-miR-4472	miRNA	3.9021	2.58256	2.23389	2.05198	-2.14265	0.493638
hsa-miR-98	miRNA	0.727083	2.74678	2.61216	3.05899	2.14154	0.629722
U77	CDBox	2.98983	3.28932	4.08805	4.38808	2.1413	0.132311
hsa-miR-3180	miRNA	9.93614	8.49258	7.94157	8.29385	-2.13857	0.525106
hsa-miR-3177-3p	miRNA	5.72262	4.12222	4.19403	3.46232	-2.13502	0.578724
HBII-296A	CDBox	1.01014	0.963993	2.05934	2.09959	2.13229	0.0397783
hsa-mir-885	stem-loop	3.54612	2.21402	1.88062	1.69553	-2.13169	0.497486
hsa-miR-483-5p	miRNA	3.68823	4.80487	3.52691	2.78394	-2.13039	0.497158
hsa-miR-501-5p	miRNA	2.75752	3.40528	3.88006	4.46483	2.13028	0.353453
hsa-miR-23a	miRNA	6.62563	9.53865	9.20519	9.13911	2.12875	0.732608
hsa-miR-519d	miRNA	1.97068	1.34099	0.636439	0.495489	-2.12855	0.243704
U45C	CDBox	0.91965	1.11833	2.33692	1.86822	2.11929	0.17354
hsa-miR-374a	miRNA	3.14701	4.3477	4.84939	4.81061	2.11792	0.465945
U49A	CDBox	6.01138	5.56623	6.8706	6.86927	2.11569	0.145018
hsa-miR-431-star	miRNA	0.991584	2.41245	0.719608	0.525018	-2.1136	0.518802
hsa-miR-4514	miRNA	4.27197	3.12378	3.04691	2.19249	-2.11136	0.518652
hsa-miR-4717-3p	miRNA	3.37698	2.48672	1.91854	1.79276	-2.10848	0.37151
hsa-mir-941-4	stem-loop	4.61125	3.46415	3.37645	2.5489	-2.10676	0.516215
hsa-miR-4298	miRNA	6.6102	5.40257	5.25718	4.60626	-2.10624	0.506818
hsa-miR-4283	miRNA	4.08935	2.95391	2.28246	2.6148	-2.1038	0.462882
U103	CDBox	0.423028	0.455555	1.61075	1.41024	2.10119	0.060885
ACA26	scaRna	1.19433	0.927023	2.18999	2.0697	2.09822	0.0879272
hsa-miR-4483	miRNA	3.12241	2.60237	1.97934	1.61044	-2.09581	0.247937
hsa-miR-3136-5p	miRNA	0.88774	0.798863	2.19092	1.62993	2.09525	0.210234
hsa-mir-3185	stem-loop	4.02372	3.09123	2.44554	2.55536	-2.08064	0.395534
hsa-mir-181c	stem-loop	2.76085	1.33875	0.835719	1.16008	-2.07325	0.532089
hsa-mir-3687	stem-loop	6.26332	3.90687	3.79516	4.27291	-2.07205	0.687453
hsa-miR-941	miRNA	3.21911	2.47647	3.68463	4.10993	2.0698	0.362049
hsa-mir-3180-1	stem-loop	7.41506	6.2375	5.71707	5.83686	-2.06956	0.472201
hsa-mir-4734	stem-loop	7.22342	5.91767	5.53704	5.50855	-2.0673	0.501848
U103B	CDBox	1.74724	2.13723	3.24583	2.73023	2.0645	0.261002
hsa-miR-4470	miRNA	3.40984	0.90246	1.39024	0.832783	-2.06285	0.706024
hsa-miR-4260	miRNA	3.78362	2.21423	2.01694	1.89176	-2.06275	0.55975
hsa-mir-4741	stem-loop	3.77445	2.45768	2.16798	1.97602	-2.06203	0.506818
hsa-miR-4800-3p	miRNA	6.1997	5.05299	4.75209	4.41353	-2.06128	0.47812
hsa-mir-4673	stem-loop	3.97277	1.87787	2.09847	1.66875	-2.05866	0.654715
hsa-miR-371b-5p	miRNA	4.72932	3.57393	3.51534	2.70472	-2.05851	0.5257
ENSG00000252200	snoRNA	2.89166	1.15938	1.09281	0.888593	-2.04886	0.593846
ENSG00000238629	snoRNA	5.1638	3.22227	3.3379	2.98158	-2.04668	0.634122
hsa-miR-4442	miRNA	3.51163	1.97972	1.80451	1.62075	-2.04634	0.557201
hsa-miR-650	miRNA	4.66599	3.35887	3.01671	2.94324	-2.0455	0.505753
hsa-miR-155	miRNA	3.61471	3.77294	2.68002	2.64416	-2.04449	0.0567072
ENSG00000239041	snoRNA	2.67606	1.2745	1.11202	0.775555	-2.04413	0.534027
hsa-miR-548z	miRNA	1.02755	0.816178	1.31669	2.58493	2.04053	0.502966
hsa-miR-935	miRNA	3.69092	2.66335	4.23063	4.17577	2.03645	0.436093
ENSG00000238388	snoRNA	1.06492	0.855766	1.21497	2.75397	2.03373	0.561116
U65	HAcaBox	1.17388	1.69553	2.39026	2.52664	2.03318	0.209593
HBII-419	CDBox	1.01289	0.774521	2.0746	1.75739	2.03114	0.137747
Z17B	CDBox	1.57643	1.70455	2.82626	2.49576	2.02865	0.120589
hsa-miR-505	miRNA	2.11349	1.12063	1.69162	3.58289	2.02819	0.660966
hsa-mir-2114	stem-loop	2.4617	1.38575	1.04556	0.762744	-2.02732	0.461723
hsa-mir-4261	stem-loop	2.49069	1.76809	1.14644	1.0746	-2.02634	0.315751
hsa-mir-1224	stem-loop	6.72264	5.55473	5.21711	5.02488	-2.02467	0.482598
hsa-miR-4510	miRNA	1.69563	2.32825	1.09731	0.898029	-2.01988	0.284557
hsa-miR-1908	miRNA	12.3764	11.9202	11.0912	11.1838	-2.01497	0.173446
hsa-miR-3145-5p	miRNA	2.64407	2.99245	3.4774	4.17685	2.01232	0.344993
hsa-miR-215	miRNA	0.511037	0.698117	1.42374	1.80201	2.01154	0.153241
hsa-miR-1273f	miRNA	5.2752	4.04554	3.93723	3.37409	-2.00654	0.523961
hsa-miR-4638-5p	miRNA	4.13886	2.75374	2.32148	2.56431	-2.00472	0.534604
hsa-miR-4269	miRNA	1.47623	2.66364	1.11874	1.01788	-2.00225	0.4904
hsa-miR-611	miRNA	2.23999	1.22962	0.846416	0.620689	-2.00173	0.44469
hsa-miR-3074-3p	miRNA	0.967932	1.13036	2.23274	1.86227	1.99773	0.147518
hsa-mir-1915	stem-loop	2.65971	1.96229	1.45316	1.17428	-1.99623	0.33616
hsa-mir-4492	stem-loop	2.46946	1.56598	1.17388	0.868757	-1.99502	0.419589
hsa-miR-345	miRNA	6.46405	5.64179	7.23512	6.86317	1.99478	0.403381
hsa-miR-3613-3p	miRNA	10.4118	9.73908	10.2285	11.911	1.99211	0.619285
hsa-mir-4800	stem-loop	5.27614	4.10072	3.44804	3.95252	-1.98364	0.512736
HBII-180C	CDBox	4.44322	3.85973	5.34943	4.91605	1.97419	0.331352
U99	HAcaBox	3.8877	2.86271	2.21706	2.57282	-1.97283	0.467166
hsa-miR-4533	miRNA	2.72517	1.2648	0.943547	1.09037	-1.96977	0.559234
ENSG00000251992	snoRNA	2.8511	1.7786	1.62853	1.05171	-1.96527	0.503381
hsa-miR-342-3p	miRNA	7.17546	6.11061	7.55527	7.67644	1.96268	0.465227
hsa-miR-4436a	miRNA	3.53039	2.32713	1.89487	2.01821	-1.96185	0.502221
hsa-miR-19b	miRNA	10.2428	10.1274	11.0037	11.3036	1.9568	0.118447
hsa-miR-154	miRNA	0.749054	2.6886	0.521835	0.982864	-1.95407	0.656742
hsa-miR-4467	miRNA	10.8739	9.59183	8.97226	9.56248	-1.95273	0.551016
U30	CDBox	5.4053	5.80277	6.67545	6.46065	1.95073	0.181386
hsa-miR-711	miRNA	3.4498	1.10476	1.41438	1.2137	-1.94969	0.704833
hsa-mir-4259	stem-loop	4.19432	3.11676	2.85204	2.5362	-1.94723	0.484002
hsa-mir-4740	stem-loop	4.02056	3.116	2.65823	2.55621	-1.94673	0.417895
ENSG00000207118	snoRNA	0.808356	2.38054	0.753451	0.51847	-1.94327	0.58937
hsa-miR-425	miRNA	7.10349	6.9026	7.84612	8.0763	1.94284	0.113636
hsa-miR-29b	miRNA	0.976997	4.05965	3.34653	3.60258	1.94023	0.781221
U83B	CDBox	3.6645	4.26843	5.23418	4.60829	1.93827	0.40521
spike_in-control-7	Spike-in controls	2.73227	1.38141	1.08362	1.12238	-1.93702	0.539617
hsa-mir-4646	stem-loop	3.93845	1.91745	2.38039	1.57086	-1.935	0.687551
hsa-mir-4532	stem-loop	2.21337	1.51646	0.897174	0.928801	-1.93445	0.329721
hsa-miR-607	miRNA	1.56491	2.05799	3.01342	2.51192	1.93351	0.331965
hsa-miR-500a-star	miRNA	5.63882	5.22812	6.2033	6.56463	1.93254	0.242414
hsa-mir-4488	stem-loop	3.15697	1.32435	1.47859	1.10476	-1.93051	0.643527
hsa-mir-1976	stem-loop	2.68993	1.52936	1.40215	0.922851	-1.92806	0.519298
ACA50	HAcaBox	1.64	1.57461	2.7683	2.33992	1.9276	0.176879
HBII-239	CDBox	2.36633	2.794	3.91236	3.12619	1.91735	0.419656
hsa-miR-135a-star	miRNA	4.62976	2.34879	2.6998	2.40186	-1.91646	0.705488
snR39B	CDBox	3.3055	4.13799	4.78785	4.53205	1.91614	0.412624
hsa-miR-199a-5p	miRNA	0.488493	7.65117	5.64478	4.36757	1.91367	0.921324
hsa-miR-663b	miRNA	2.92918	1.95891	1.47247	1.54468	-1.91251	0.448253
hsa-miR-515-5p	miRNA	1.31079	1.75976	0.738254	0.46273	-1.91161	0.236474
hsa-miR-4321	miRNA	3.31036	2.24326	1.80393	1.88187	-1.91045	0.479748
hsa-miR-4668-5p	miRNA	9.64819	7.98607	9.23777	10.2628	1.90946	0.661094
hsa-miR-502-3p	miRNA	5.45854	4.90857	6.16362	6.06899	1.90892	0.257394
ACA7	HAcaBox	5.12714	2.90296	3.16285	3.00731	-1.90523	0.699763
hsa-miR-524-3p	miRNA	1.1435	1.78261	0.486218	0.581614	-1.90414	0.311116
hsa-miR-502-5p	miRNA	1.14376	0.749121	1.81624	1.93408	1.90359	0.170633
hsa-miR-9-star	miRNA	0.930604	0.69468	2.12255	1.35966	1.90325	0.386646
hsa-miR-2467-3p	miRNA	3.54384	1.42581	1.797	1.32012	-1.90035	0.694905
hsa-mir-4708	stem-loop	3.47244	1.68078	1.69571	1.61844	-1.89151	0.641054
hsa-mir-134	stem-loop	1.59469	1.59242	0.721116	0.629783	-1.88964	0.0569272
hsa-mir-200c	stem-loop	2.89334	1.64699	1.59234	1.11767	-1.88578	0.55031
hsa-miR-3201	miRNA	2.7797	3.3907	4.16029	3.83361	1.88132	0.342947
hsa-miR-4488	miRNA	12.743	12.4218	11.6857	11.6612	-1.87767	0.133086
hsa-miR-3196	miRNA	12.8892	12.6079	11.8175	11.8712	-1.8715	0.118524
hsa-miR-519e-star	miRNA	1.91323	0.733659	0.329376	0.511662	-1.86985	0.519298
hsa-mir-320e	stem-loop	4.58338	3.60219	3.08343	3.29681	-1.86952	0.469798
hsa-miR-595	miRNA	2.69744	1.00431	0.925978	0.971703	-1.8687	0.629763
U21	CDBox	2.17353	1.61005	2.69514	2.89179	1.86823	0.296737
hsa-miR-4461	miRNA	2.16646	2.07802	1.47195	0.971342	-1.86684	0.240197
hsa-miR-4257	miRNA	4.60116	1.7786	1.994	2.58465	-1.86679	0.779376
hsa-mir-500b	stem-loop	0.925343	0.855766	1.53549	2.04047	1.86274	0.242414
hsa-miR-4708-3p	miRNA	5.2912	3.06059	3.25075	3.31424	-1.85755	0.711752
HBII-382	scaRna	2.35587	1.88271	3.26659	2.75559	1.85549	0.352697
hsa-miR-106b	miRNA	9.77499	10.4597	10.8542	11.1607	1.85326	0.381844
hsa-mir-3691	stem-loop	2.16979	1.00288	0.755929	0.637111	-1.85294	0.518802
hsa-miR-4506	miRNA	2.33177	2.28924	1.14831	1.70057	-1.84812	0.276658
ENSG00000239146	snoRNA	2.18846	1.5786	1.1	0.899621	-1.84512	0.330369
hsa-mir-3928	stem-loop	2.59925	2.03921	1.37415	1.49827	-1.84423	0.289729
hsa-miR-574-3p	miRNA	5.1237	5.17049	6.20725	5.84969	1.84213	0.159086
hsa-mir-4485	stem-loop	5.12305	4.12829	3.67282	3.81651	-1.84165	0.479748
U8	CDBox	2.3701	1.73323	3.45016	2.41459	1.84128	0.532569
U74	CDBox	7.43651	7.39201	8.24545	8.34014	1.83851	0.0647448
hsa-miR-199b-3p	miRNA	0.668575	8.42594	6.12921	4.7219	1.83821	0.933692
hsa-miR-3944-3p	miRNA	3.45137	2.56432	2.08418	2.17519	-1.83803	0.442481
hsa-miR-138	miRNA	6.98222	6.70883	5.95028	5.98576	-1.83719	0.120351
hsa-miR-3622b-5p	miRNA	3.05321	1.73006	1.31388	1.72155	-1.83264	0.576188
SNORD123	CDBox	3.45189	2.9336	2.15956	2.47995	-1.83145	0.315981
hsa-miR-378g	miRNA	4.14216	4.02953	4.83284	5.08458	1.83129	0.121794
hsa-mir-326	stem-loop	4.34703	3.14463	2.77586	2.97021	-1.83121	0.535009
ENSG00000221252	snoRNA	4.83586	3.44912	3.32311	3.21842	-1.82985	0.578273
hsa-miR-337-5p	miRNA	4.12931	4.22332	4.97229	5.11788	1.8261	0.0836597
snR38B	CDBox	1.10125	0.996337	1.88785	1.94676	1.82577	0.0690737
hsa-miR-1291	miRNA	0.624185	0.646563	1.88362	1.12332	1.82525	0.396671
SNORD121B	CDBox	1.35729	1.52531	2.331	2.28492	1.82344	0.0841308
hsa-mir-296	stem-loop	2.21349	1.45225	1.03237	0.906071	-1.81963	0.403306
hsa-miR-3663-5p	miRNA	3.54374	2.67495	2.41983	2.08104	-1.81366	0.462729
hsa-miR-527	miRNA	2.10233	1.17181	0.523081	1.03488	-1.81264	0.502429
hsa-miR-4489	miRNA	2.87332	1.10279	0.923881	1.33879	-1.81092	0.66505
hsa-miR-1234	miRNA	2.28912	1.50103	1.2866	0.79124	-1.81021	0.462882
hsa-mir-3943	stem-loop	1.98316	1.26018	0.843108	0.688682	-1.80973	0.391839
hsa-miR-92a-1-star	miRNA	6.36363	7.05267	5.89334	5.81569	-1.80706	0.370016
U61	CDBox	0.440929	1.08494	1.58388	1.64753	1.80597	0.344993
hsa-mir-933	stem-loop	2.84716	1.86282	1.587	1.41816	-1.80551	0.487523
hsa-mir-3180-2	stem-loop	8.09455	6.24031	6.40225	6.22927	-1.8046	0.675152
U36A	CDBox	0.98155	1.27863	1.994	1.96658	1.80275	0.137747
U63	CDBox	3.04054	3.28959	3.91969	4.10724	1.8005	0.14472
hsa-mir-4655	stem-loop	4.08372	2.65434	2.66882	2.376	-1.79829	0.602489
hsa-miR-550a	miRNA	4.31588	3.34852	4.58047	4.77301	1.79569	0.48675
hsa-miR-1915	miRNA	12.7891	12.567	12.022	11.6503	-1.79242	0.21925
hsa-miR-1273c	miRNA	4.33679	1.93014	2.10164	2.48339	-1.79122	0.75347
hsa-miR-532-3p	miRNA	3.57407	3.5935	4.39032	4.45782	1.7904	0.0649185
hsa-miR-7-1-star	miRNA	1.64271	2.19709	2.49311	3.02613	1.7897	0.411202
hsa-miR-4423-3p	miRNA	1.6119	1.03883	1.76097	2.56669	1.78815	0.4904
hsa-mir-362	stem-loop	0.430651	0.75925	1.58166	1.28432	1.78761	0.226804
hsa-miR-4294	miRNA	2.25136	1.05989	0.895063	0.74313	-1.78575	0.546537
ENSG00000202498	snoRNA	6.06353	4.44067	5.89307	6.27356	1.77918	0.649453
hsa-miR-4497	miRNA	13.0403	12.7631	12.0905	12.0516	-1.77851	0.135046
hsa-mir-302d	stem-loop	1.80115	1.77522	0.966099	0.95236	-1.7764	0.0628848
hsa-miR-3612	miRNA	1.04914	0.859537	1.72055	1.84544	1.77603	0.112158
U100	scaRna	1.29485	0.588422	1.30873	2.23165	1.77591	0.538545
hsa-miR-4646-5p	miRNA	3.31492	1.82635	2.03598	1.44869	-1.77559	0.638776
hsa-miR-4788	miRNA	4.7297	1.98219	2.57593	2.48607	-1.77148	0.787544
hsa-miR-3126-5p	miRNA	2.85835	2.0215	1.54009	1.69265	-1.76976	0.449144
ACA41	HAcaBox	1.25403	1.17164	2.30854	1.75889	1.76648	0.310704
hsa-miR-2278	miRNA	1.09938	1.34863	2.34169	1.74802	1.76645	0.357975
hsa-mir-3621	stem-loop	2.63582	1.9822	1.50042	1.47954	-1.76422	0.365319
hsa-miR-638	miRNA	12.8681	12.6773	12.0763	11.8313	-1.76411	0.153643
hsa-miR-4440	miRNA	4.7089	3.75597	3.43981	3.38826	-1.76345	0.48675
hsa-miR-22-star	miRNA	0.848844	1.42532	2.11622	1.78989	1.76048	0.371854
hsa-miR-100	miRNA	1.51557	5.1024	4.08359	4.1648	1.75955	0.845374
hsa-miR-1538	miRNA	1.71782	1.42631	0.922342	0.592125	-1.75909	0.235534
hsa-miR-1181	miRNA	1.94691	1.40215	0.835719	0.889863	-1.75532	0.310007
hsa-mir-3619	stem-loop	2.92966	1.57028	1.31454	1.56598	-1.75286	0.599465
hsa-miR-99b	miRNA	6.18998	8.24383	8.03754	8.015	1.75243	0.716416
hsa-miR-4500	miRNA	0.536296	0.953195	1.49365	1.61323	1.75162	0.234331
hsa-mir-4732	stem-loop	2.05166	1.47372	1.03842	0.87446	-1.74866	0.342947
hsa-miR-22	miRNA	5.80043	9.44287	8.45407	8.3967	1.74561	0.849865
hsa-miR-4672	miRNA	3.18437	1.1632	1.60706	1.13403	-1.74502	0.723511
hsa-mir-941-3	stem-loop	5.21724	2.99537	3.18898	3.42447	-1.74059	0.744385
hsa-miR-130b	miRNA	8.89447	7.92419	9.23579	9.17941	1.73902	0.498329
HBII-85-8	CDBox	4.7197	4.59064	3.79258	3.92583	-1.73624	0.103622
hsa-miR-145	miRNA	0.61115	7.41799	5.42465	4.19584	1.73589	0.931296
hsa-miR-873	miRNA	2.09464	1.85429	1.02623	1.33144	-1.73584	0.210234
hsa-miR-214-star	miRNA	0.558255	3.80809	1.74145	1.03578	-1.73454	0.837363
hsa-mir-4657	stem-loop	1.24508	1.0071	1.24508	2.59064	1.7312	0.603367
hsa-miR-1275	miRNA	7.56278	6.3856	6.19208	6.17833	-1.72786	0.55975
U50	CDBox	2.6051	4.19824	4.18133	4.19825	1.72682	0.652026
hsa-mir-1281	stem-loop	1.89906	1.312	1.09955	0.548912	-1.71868	0.44962
hsa-miR-4708-5p	miRNA	2.22099	1.6985	1.19854	1.16254	-1.71619	0.310982
hsa-miR-206	miRNA	0.460727	2.2878	0.460727	0.732815	-1.71415	0.698727
hsa-miR-323-5p	miRNA	2.7776	1.93207	1.78622	1.36948	-1.71355	0.497933
hsa-miR-4505	miRNA	10.3681	8.9235	8.92349	8.8149	-1.71309	0.628887
hsa-mir-4787	stem-loop	5.56806	4.44633	4.173	4.29167	-1.71103	0.55231
hsa-miR-518a-3p	miRNA	1.59772	1.26154	0.706449	0.603664	-1.71069	0.193801
hsa-miR-921	miRNA	2.81187	1.08765	1.15562	1.19577	-1.71008	0.681143
hsa-mir-548ai	stem-loop	9.32498	7.51853	8.99543	9.39453	1.70908	0.700112
hsa-miR-183	miRNA	6.15268	5.81861	6.51272	6.99867	1.70533	0.353507
hsa-mir-935	stem-loop	3.94089	2.99877	2.84111	2.56319	-1.70253	0.512736
hsa-miR-3607-5p	miRNA	2.92901	2.42845	3.82395	3.06876	1.70247	0.492797
hsa-mir-3141	stem-loop	2.51872	1.96709	1.35896	1.59309	-1.70159	0.360864
hsa-miR-4310	miRNA	3.00827	1.82549	1.59572	1.70564	-1.70078	0.570736
hsa-mir-3917	stem-loop	2.85816	1.76812	1.57185	1.52233	-1.7006	0.545167
hsa-mir-941-2	stem-loop	3.24887	1.94397	1.75657	1.90481	-1.70023	0.602279
hsa-miR-652	miRNA	6.73732	7.37438	7.83168	7.81112	1.70003	0.383962
hsa-miR-3148	miRNA	2.21659	0.938619	1.80654	2.87884	1.69947	0.675144
hsa-miR-32	miRNA	0.661064	0.585418	1.19794	1.57841	1.69929	0.224741
U84	CDBox	0.744856	0.573584	1.38244	1.46471	1.69861	0.113636
hsa-mir-3663	stem-loop	3.07123	1.65231	1.62853	1.56747	-1.69792	0.628184
hsa-miR-920	miRNA	2.94139	1.09857	1.51655	0.995893	-1.69791	0.713281
hsa-miR-1184	miRNA	6.40866	5.7544	5.26405	5.37174	-1.69777	0.398916
hsa-miR-4446-3p	miRNA	3.82703	2.93413	2.5227	2.71527	-1.69537	0.496699
U35B	CDBox	1.30605	0.981999	2.25091	1.55716	1.6935	0.443949
hsa-miR-184	miRNA	1.40253	1.51644	0.818147	0.581255	-1.69324	0.148317
U70D	HAcaBox	4.75434	3.0118	3.23659	3.0118	-1.69217	0.692782
U55	CDBox	7.28378	7.09901	8.30783	7.5923	1.69193	0.435083
hsa-miR-504	miRNA	1.79017	0.584145	0.513678	0.344154	-1.69143	0.582508
hsa-mir-3132	stem-loop	2.97722	1.48894	1.56743	1.38723	-1.6885	0.647568
hsa-miR-4716-3p	miRNA	2.43897	1.51465	1.09837	1.34412	-1.68829	0.509811
hsa-miR-4466	miRNA	13.061	12.9674	12.3634	12.1539	-1.68828	0.133793
hsa-mir-4516	stem-loop	3.1853	1.98046	1.81612	1.8398	-1.68754	0.580042
U82	CDBox	1.82651	2.41795	3.49849	2.25498	1.68705	0.621712
hsa-mir-4489	stem-loop	2.36511	1.68736	1.3649	1.18493	-1.68333	0.420768
hsa-mir-3180-5	stem-loop	3.35266	2.6074	2.08576	2.37217	-1.68303	0.460475
ENSG00000207062	snoRNA	1.27919	1.18925	2.2726	1.69792	1.68301	0.358458
ACA62	HAcaBox	3.37288	2.64433	2.40592	2.10929	-1.68296	0.455245
U42A	CDBox	1.02073	0.548912	1.7786	1.29238	1.68258	0.411063
hsa-miR-96	miRNA	0.636439	0.727355	1.31454	1.54995	1.6822	0.146212
hsa-miR-744-star	miRNA	1.62868	0.922869	1.67372	2.37729	1.68148	0.524334
hsa-mir-187	stem-loop	3.35333	2.26271	2.01061	2.106	-1.68146	0.553895
hsa-miR-20a	miRNA	11.4497	12.0115	12.4106	12.5499	1.68136	0.357975
hsa-miR-346	miRNA	4.2497	1.95136	3.4924	4.20749	1.68111	0.780437
hsa-mir-4750	stem-loop	2.63849	1.88663	1.58936	1.43704	-1.68104	0.449293
hsa-mir-4297	stem-loop	2.53112	1.45117	1.28483	1.20249	-1.67886	0.551581
hsa-miR-139-3p	miRNA	3.11548	1.65963	1.94864	1.33494	-1.67686	0.665186
hsa-mir-5095	stem-loop	6.06467	4.73906	4.46584	4.84686	-1.67657	0.62648
hsa-miR-1273d	miRNA	1.07916	0.863456	1.65962	1.77105	1.67485	0.144157
hsa-let-7d-star	miRNA	1.30195	3.13183	1.23785	1.70947	-1.67392	0.717889
U32A	CDBox	2.98763	3.09289	3.97676	3.58821	1.67275	0.247198
hsa-miR-1237	miRNA	2.22522	1.03134	0.900461	0.873562	-1.67165	0.583362
hsa-miR-1182	miRNA	2.8616	1.80559	1.46198	1.72626	-1.66957	0.556953
hsa-miR-485-5p	miRNA	0.767193	2.40556	0.752409	0.943425	-1.66839	0.682172
hsa-miR-3666	miRNA	0.691405	0.697044	1.39022	1.47505	1.66834	0.0875861
hsa-mir-3197	stem-loop	4.13052	3.00505	2.95189	2.70872	-1.66725	0.573718
hsa-miR-508-5p	miRNA	3.00783	1.72146	1.87787	1.37823	-1.66624	0.630612
hsa-mir-663	stem-loop	5.41977	3.00975	3.69661	3.26023	-1.66595	0.78751
hsa-miR-1587	miRNA	7.48327	6.17835	6.23234	5.95785	-1.66523	0.620666
hsa-miR-320d	miRNA	6.79728	6.27613	7.24059	7.30402	1.66509	0.335365
hsa-mir-1908	stem-loop	1.9644	0.985499	0.879299	0.600201	-1.66463	0.535508
hsa-miR-1294	miRNA	1.9277	1.46617	1.19001	0.736252	-1.66301	0.404856
hsa-mir-4690	stem-loop	2.52925	1.40866	1.04372	1.42795	-1.66223	0.584088
hsa-miR-492	miRNA	1.54368	0.94821	0.603635	0.425363	-1.6603	0.394474
HBII-95	CDBox	1.22514	0.710607	1.54544	1.85229	1.65978	0.381844
hsa-miR-4692	miRNA	2.00839	0.837438	0.706119	0.677836	-1.65972	0.582398
hsa-miR-513c	miRNA	2.47657	1.76455	1.43165	1.35631	-1.65471	0.438839
hsa-miR-3137	miRNA	2.64552	1.65186	1.5586	1.2866	-1.65415	0.545091
hsa-mir-3180-4	stem-loop	2.2198	1.79313	1.49086	1.07585	-1.65074	0.383392
hsa-miR-2276	miRNA	3.86117	2.79001	3.02983	2.17519	-1.6507	0.634146
hsa-miR-517-star	miRNA	1.30964	1.9226	0.72031	1.06706	-1.64996	0.436599
hsa-miR-4748	miRNA	1.91919	0.839765	0.632445	0.682777	-1.64931	0.561331
gi:555853	5.8s rRNA	9.80279	9.64385	9.44916	8.55455	-1.64886	0.509446
hsa-miR-3687	miRNA	6.31701	3.90789	4.21583	4.56855	-1.64748	0.791067
hsa-miR-1911	miRNA	2.23649	1.99882	1.51442	1.28439	-1.64518	0.207752
hsa-miR-338-5p	miRNA	0.57108	0.580964	1.20866	1.37582	1.64287	0.11915
U3-2	CDBox	2.36507	1.62583	3.02312	2.39741	1.64128	0.530999
hsa-miR-4787-3p	miRNA	2.9439	2.31778	1.90354	1.933	-1.63872	0.40521
hsa-miR-151-5p	miRNA	8.8874	9.03637	9.59829	9.74328	1.63456	0.138121
hsa-miR-3135b	miRNA	7.64769	6.65297	6.61847	6.26585	-1.63373	0.560341
hsa-miR-3679-5p	miRNA	4.94037	4.05798	4.26497	3.31844	-1.63294	0.623494
hsa-miR-2277-5p	miRNA	6.2621	4.97819	4.88484	4.94193	-1.63214	0.621298
hsa-miR-548x	miRNA	1.15444	0.849054	1.04833	2.3683	1.63192	0.638159
hsa-mir-3155	stem-loop	1.45691	1.28194	0.613926	0.71246	-1.63154	0.136031
ENSG00000238581	snoRNA	1.17125	1.33759	1.70387	2.2153	1.63033	0.357975
ACA40	HAcaBox	1.07858	0.64001	1.41625	1.71215	1.63004	0.353372
hsa-miR-490-5p	miRNA	2.84716	1.17206	1.35225	1.26949	-1.62308	0.701939
hsa-miR-411-star	miRNA	0.572478	2.28977	0.64698	0.819347	-1.62221	0.710168
hsa-miR-20a-star	miRNA	0.608986	0.809348	1.18439	1.62694	1.62057	0.33234
hsa-miR-30c-1-star	miRNA	3.47141	2.85435	2.31644	2.61668	-1.62036	0.44116
hsa-mir-212	stem-loop	2.75315	1.24447	1.19257	1.41256	-1.62028	0.676659
hsa-miR-3646	miRNA	2.12069	1.15673	0.999519	0.891177	-1.61705	0.540955
hsa-miR-500a	miRNA	6.03375	5.08163	6.34354	6.15247	1.61364	0.543047
hsa-miR-18a	miRNA	11.049	11.5326	11.9112	12.0433	1.60936	0.34671
hsa-miR-24	miRNA	8.54801	11.4781	10.8077	10.5913	1.60933	0.841308
hsa-miR-455-3p	miRNA	6.99502	6.2607	7.62046	7.00561	1.60789	0.540955
hsa-miR-720	miRNA	7.86234	5.38629	5.92299	5.95661	-1.60716	0.809056
U37	CDBox	4.18493	4.30021	4.87237	4.98173	1.60712	0.125862
hsa-miR-4499	miRNA	1.48958	0.992553	0.468152	0.647478	-1.60575	0.365559
hsa-mir-4486	stem-loop	1.39625	1.6264	0.960525	0.697796	-1.60455	0.241016
hsa-miR-193b	miRNA	6.46811	5.68459	6.70331	6.81266	1.60395	0.490608
hsa-mir-887	stem-loop	1.95299	1.64244	0.966843	1.26572	-1.60373	0.303286
hsa-mir-4749	stem-loop	2.51503	1.3195	1.34201	1.1303	-1.60338	0.616062
hsa-miR-193a-5p	miRNA	7.26189	5.94317	6.05932	5.78724	-1.6013	0.648628
hsa-mir-382	stem-loop	0.669602	1.11886	0.224427	0.206109	-1.60099	0.317662
hsa-mir-17	stem-loop	2.78027	2.55225	3.31169	3.37696	1.59999	0.165362
ENSG00000252921	snoRNA	1.54597	0.90239	1.7532	2.0481	1.59822	0.458803
hsa-miR-4700-5p	miRNA	1.83335	1.61386	0.964314	1.13793	-1.59381	0.194826
SNORD125	CDBox	0.744053	0.870978	1.5536	1.40339	1.59215	0.147136
hsa-mir-3179-2	stem-loop	0.748243	0.509795	1.13591	1.46407	1.59214	0.291575
hsa-miR-4783-5p	miRNA	1.62266	2.00677	1.19995	1.08859	-1.59157	0.287521
ENSG00000207002	snoRNA	1.66724	1.42074	0.972311	0.775184	-1.59134	0.223296
HBII-55	CDBox	1.16726	1.56249	1.77169	2.29746	1.59075	0.441647
hsa-miR-3945	miRNA	3.11337	1.38667	1.68574	1.47954	-1.58819	0.727251
hsa-miR-1255b	miRNA	1.3423	1.3795	2.1721	1.88424	1.58807	0.206023
hsa-miR-3659	miRNA	2.00562	2.01136	1.20826	1.47954	-1.58512	0.193275
E3	HAcaBox	3.04823	2.2123	3.11567	3.47292	1.5845	0.534386
hsa-mir-1471	stem-loop	2.80328	2.21437	1.89022	1.80159	-1.58328	0.415369
hsa-miR-4284	miRNA	6.46678	6.50195	6.89792	7.39544	1.58263	0.358458
hsa-mir-3155b	stem-loop	4.03902	2.83583	2.96206	2.59368	-1.57959	0.637459
hsa-miR-582-5p	miRNA	0.450233	0.477131	1.19532	1.05027	1.57911	0.129768
hsa-miR-125a-3p	miRNA	3.09348	4.01936	4.38248	4.04686	1.57817	0.562509
hsa-miR-1260	miRNA	2.92982	1.32558	1.28109	1.65804	-1.57804	0.713903
hsa-mir-4497	stem-loop	4.78347	4.12588	3.79425	3.80319	-1.57565	0.448212
ENSG00000252461	snoRNA	1.9129	1.87787	2.58466	2.51009	1.57133	0.111266
hsa-mir-196b	stem-loop	0.319787	0.316153	1.05211	0.884529	1.56955	0.141073
hsa-miR-1255a	miRNA	0.727083	0.524537	1.08494	1.46684	1.56926	0.32305
HBII-296B	CDBox	0.64979	1.08494	1.33244	1.69943	1.56761	0.410322
hsa-miR-1306	miRNA	2.72832	1.17765	2.71281	2.48766	1.56617	0.704305
hsa-mir-3150a	stem-loop	2.63615	1.53838	1.4196	1.46596	-1.56317	0.602489
ENSG00000199405	snoRNA	0.570429	0.613939	1.3495	1.11916	1.56064	0.181283
hsa-miR-29b-1-star	miRNA	0.903996	1.56598	0.719548	0.468873	-1.55917	0.478601
ENSG00000212378	snoRNA	5.40258	6.21935	6.6167	6.28337	1.55733	0.538545
ENSG00000252985	snoRNA	1.55557	1.37691	2.35443	1.85582	1.55713	0.395136
hsa-mir-3650	stem-loop	2.2494	1.32616	1.08494	1.21292	-1.55709	0.556953
hsa-miR-3910	miRNA	0.819612	0.793335	1.06781	1.82125	1.55623	0.496699
hsa-mir-4739	stem-loop	2.20673	0.909684	0.920668	0.922851	-1.5545	0.656286
hsa-mir-4262	stem-loop	2.63438	1.41971	1.54161	1.24049	-1.55401	0.646633
ACA20	HAcaBox	1.27981	0.984959	1.85259	1.68357	1.55369	0.262763
ENSG00000207274	snoRNA	1.76217	1.49078	0.910922	1.07394	-1.55191	0.2459
hsa-miR-23b	miRNA	7.44288	9.86328	9.34559	9.22816	1.55164	0.820791
hsa-miR-3184	miRNA	4.76532	2.32264	2.54137	3.28001	-1.5511	0.831472
hsa-miR-4632	miRNA	1.89435	0.688832	0.6584	0.6584	-1.55099	0.637441
hsa-miR-3147	miRNA	3.31808	2.00288	2.29542	1.7594	-1.55086	0.684408
hsa-mir-523	stem-loop	0.863383	0.956429	0.154185	0.401546	-1.54976	0.207016
hsa-miR-320c	miRNA	8.39019	8.07682	9.00947	8.71692	1.54723	0.33481
hsa-mir-1227	stem-loop	2.03098	1.56	1.10066	1.23269	-1.5463	0.375743
hsa-miR-485-3p	miRNA	0.576911	1.8418	0.459808	0.703751	-1.54497	0.65803
hsa-mir-3188	stem-loop	1.77678	1.30601	1.21614	0.615358	-1.5429	0.505454
hsa-miR-1225-3p	miRNA	2.35584	1.64058	1.51286	1.23269	-1.54268	0.506194
HBII-85-9	CDBox	1.57903	1.02476	0.674275	0.680037	-1.54193	0.415233
hsa-mir-371	stem-loop	1.00357	1.05539	0.435125	0.378728	-1.5396	0.119403
HBII-180A	CDBox	5.39087	5.76412	6.13484	6.26368	1.53876	0.315612
hsa-miR-3610	miRNA	2.92375	1.3624	1.69079	1.35425	-1.53746	0.723768
hsa-miR-520e	miRNA	1.29421	1.26034	0.585421	0.729859	-1.53649	0.14472
hsa-mir-1296	stem-loop	3.35155	2.99194	2.38061	2.72708	-1.53464	0.388601
hsa-miR-200c-star	miRNA	1.53408	1.40434	0.834796	0.868313	-1.53438	0.139054
hsa-mir-744	stem-loop	0.842316	1.06935	1.72196	1.42391	1.53379	0.303018
hsa-miR-93-star	miRNA	6.55269	6.03016	5.56959	5.78297	-1.53171	0.426184
hsa-miR-526b-star	miRNA	1.56598	0.798863	0.542749	0.593523	-1.5308	0.512218
hsa-miR-4450	miRNA	1.67633	1.00167	0.887885	0.56246	-1.53031	0.505693
hsa-miR-636	miRNA	1.77139	0.915593	0.508268	0.9542	-1.52865	0.579378
hsa-miR-519b-3p	miRNA	0.922486	1.41518	0.422258	0.694233	-1.52688	0.427571
hsa-miR-1825	miRNA	1.86595	2.25453	1.31454	1.58529	-1.5266	0.377913
hsa-miR-4448	miRNA	4.16638	5.07692	3.78013	4.24845	-1.52346	0.599572
ACA34	HAcaBox	1.71987	0.548912	0.536547	0.518228	-1.52309	0.64154
hsa-miR-92b	miRNA	8.54231	7.5532	7.34411	7.53882	-1.52234	0.595923
hsa-mir-4675	stem-loop	1.56598	1.29996	1.0179	0.636439	-1.52182	0.374794
hsa-mir-378	stem-loop	0.366089	0.442071	0.898835	1.11962	1.52113	0.200378
hsa-mir-151	stem-loop	1.77589	1.37697	1.93519	2.42693	1.52059	0.462882
hsa-miR-151b	miRNA	6.4241	6.05309	6.58746	7.0988	1.52049	0.462882
ENSG00000238991	snoRNA	0.42281	0.100567	0.746227	0.984698	1.51969	0.331671
U32B	CDBox	1.59624	0.957904	2.20944	1.54917	1.51807	0.570108
hsa-mir-4707	stem-loop	3.98873	2.86523	2.66198	2.99566	-1.51378	0.646149
hsa-mir-20a	stem-loop	1.0874	0.755077	1.75536	1.28293	1.51352	0.441914
ENSG00000252438	snoRNA	0.56377	0.507521	0.978502	1.28802	1.51321	0.268412
hsa-mir-668	stem-loop	1.88915	1.87787	1.48231	1.09037	-1.51275	0.330369
ENSG00000252543	snoRNA	4.31837	3.2242	4.06105	4.67271	1.51109	0.665573
hsa-miR-4259	miRNA	1.48764	2.10428	1.41606	0.987336	-1.5097	0.515482
hsa-mir-3689b	stem-loop	1.71713	1.56526	1.19334	0.903614	-1.50809	0.283168
hsa-mir-1226	stem-loop	2.66849	1.80935	1.60997	1.68415	-1.50719	0.558446
hsa-mir-4518	stem-loop	2.82747	2.91627	2.27183	2.28832	-1.50712	0.13481
hsa-miR-4691-5p	miRNA	1.61771	0.831236	0.628477	0.638478	-1.50629	0.530255
hsa-mir-4442	stem-loop	1.62853	0.697044	0.509535	0.634497	-1.50605	0.583474
hsa-miR-718	miRNA	2.5705	2.61548	2.00271	2.00271	-1.50554	0.125004
hsa-miR-429	miRNA	1.08664	0.941959	0.663448	0.187625	-1.50396	0.405169
hsa-miR-548u	miRNA	0.511376	0.277987	0.561653	1.40421	1.50342	0.563225
hsa-mir-3922	stem-loop	1.44454	0.79251	0.712235	0.352058	-1.50147	0.517665
hsa-mir-548q	stem-loop	0.422588	0.422588	0.99008	1.02759	1.50134	0.125663
hsa-mir-4296	stem-loop	1.84572	1.20238	1.21889	0.656722	-1.50134	0.558954
hsa-miR-934	miRNA	0.636439	0.99819	1.57222	1.23269	1.50018	0.406234
hsa-miR-362-3p	miRNA	0.423028	0.366836	1.0218	0.938285	1.50015	0.14024
U45B	CDBox	0.967445	0.718419	1.43404	1.42098	1.4996	0.226146
hsa-mir-500a	stem-loop	2.81961	2.40094	3.04394	3.34541	1.49941	0.417895
hsa-miR-4427	miRNA	1.49086	1.30438	0.731835	0.898043	-1.49763	0.227158
hsa-miR-3677-3p	miRNA	1.96506	1.06321	1.04595	0.820887	-1.49559	0.585878
U66	HAcaBox	1.10931	0.9296	1.70298	1.49686	1.49533	0.247815
ENSG00000206785	snoRNA	2.40368	2.87368	3.51022	2.92778	1.49518	0.522054
ACA15	HAcaBox	0.260053	0.498665	1.2866	0.63237	1.49498	0.503381
hsa-miR-1228	miRNA	0.485944	1.6245	1.45585	1.81404	1.49456	0.659924
hsa-mir-659	stem-loop	1.76955	0.816788	0.500012	0.927852	-1.49406	0.62157
U81	CDBox	0.65083	0.82178	1.0895	1.53986	1.49317	0.403381
hsa-miR-4258	miRNA	2.79145	1.72069	1.564	1.79175	-1.49298	0.637018
hsa-miR-135b	miRNA	0.563512	1.17011	0.171919	0.40573	-1.49276	0.486794
hsa-mir-3157	stem-loop	1.62456	0.997081	0.735162	0.731835	-1.49208	0.478405
hsa-miR-4529-3p	miRNA	6.16951	5.43726	5.46095	4.9949	-1.49016	0.56766
hsa-mir-155	stem-loop	1.7922	2.10405	1.71032	1.04088	-1.48712	0.522065
14qI-7	CDBox	1.60079	0.548394	0.70486	0.302199	-1.48562	0.649115
hsa-miR-627	miRNA	0.289601	0.454279	1.05869	0.825473	1.48467	0.264049
HBII-85-6	CDBox	7.08435	5.41592	6.77684	6.86179	1.48368	0.75854
hsa-mir-4507	stem-loop	3.22377	2.20434	2.68245	1.60776	-1.48345	0.728047
U25	CDBox	5.56589	7.0055	6.92192	6.78734	1.48343	0.720472
ENSG00000238579	snoRNA	0.63448	0.8391	1.31341	1.29754	1.48317	0.202839
hsa-miR-181a-star	miRNA	0.586348	0.924974	1.67719	0.971474	1.48316	0.541306
hsa-mir-642a	stem-loop	2.86591	2.24094	1.81083	2.16005	-1.48245	0.516215
U50B	CDBox	3.64507	3.37402	3.97835	4.17261	1.48035	0.307679
hsa-miR-4293	miRNA	0.663558	0.371895	0.943547	1.22326	1.48008	0.357975
ACA10	HAcaBox	1.15848	0.835413	1.63241	1.48947	1.47836	0.32305
hsa-mir-377	stem-loop	0.484915	1.52019	0.373238	0.504491	-1.47804	0.630643
hsa-miR-101-star	miRNA	2.89256	3.55719	3.67228	3.90454	1.47788	0.514357
hsa-miR-3179	miRNA	0.624419	0.487289	0.984879	1.25145	1.47663	0.283168
hsa-mir-647	stem-loop	1.10881	1.10453	0.57493	0.514009	-1.47652	0.13854
hsa-miR-27a-star	miRNA	2.36931	3.45387	3.85464	3.09014	1.47509	0.699715
U56	CDBox	4.3778	4.79042	5.29064	4.9982	1.47459	0.427128
ENSG00000252536	snoRNA	0.950483	0.840632	1.30001	1.61044	1.47393	0.309092
hsa-miR-574-5p	miRNA	2.71519	1.87787	3.78893	1.92238	1.47338	0.812528
hsa-mir-3615	stem-loop	1.71443	1.55287	1.14859	1.00318	-1.47199	0.22059
hsa-mir-3677	stem-loop	1.98563	1.52145	1.29024	1.10867	-1.46823	0.427128
hsa-mir-4721	stem-loop	1.81092	1.10115	1.19356	0.612215	-1.46728	0.596879
hsa-miR-3186-3p	miRNA	3.55474	1.51093	1.89574	2.066	-1.46608	0.815116
ENSG00000238956	snoRNA	3.77193	4.43386	4.47561	4.83369	1.46587	0.5396
hsa-mir-542	stem-loop	0.882826	0.827934	1.13717	1.67671	1.46567	0.450694
hsa-miR-4677-3p	miRNA	0.451665	0.444378	0.642345	1.35514	1.46482	0.524935
hsa-miR-1972	miRNA	6.58315	6.23471	7.06033	6.85544	1.46303	0.37151
hsa-mir-589	stem-loop	0.636439	0.398183	1.3114	0.820887	1.4629	0.453765
hsa-miR-378h	miRNA	3.03665	2.50965	3.77111	2.87061	1.46176	0.6397
hsa-miR-1307	miRNA	8.12566	7.22589	7.27773	6.97886	-1.46153	0.610353
hsa-mir-4513	stem-loop	2.56556	1.85105	1.93998	1.38329	-1.46071	0.596879
hsa-mir-1238	stem-loop	1.38085	1.37646	0.694784	0.970396	-1.4601	0.274624
ENSG00000252706	snoRNA	1.16781	1.00394	1.78686	1.47497	1.45906	0.336364
hsa-mir-1253	stem-loop	0.987575	0.783891	1.44951	1.41003	1.45804	0.222211
hsa-miR-4756-5p	miRNA	2.64521	1.30473	1.51109	1.35123	-1.45782	0.713076
hsa-miR-525-3p	miRNA	1.68655	1.21662	0.960654	0.855554	-1.45748	0.424186
hsa-miR-591	miRNA	1.2512	1.23125	0.714117	0.682783	-1.45677	0.144157
hsa-mir-874	stem-loop	1.56567	1.0885	0.803718	0.765476	-1.45648	0.422666
hsa-miR-1298	miRNA	1.34056	0.739727	0.568676	0.428446	-1.45557	0.493387
hsa-miR-4428	miRNA	3.94167	3.66047	3.0227	3.49978	-1.4538	0.462882
ACA64	HAcaBox	2.34172	1.48406	1.29554	1.45159	-1.4533	0.589852
hsa-miR-670	miRNA	0.8009	0.995001	0.435125	0.282136	-1.45329	0.256207
hsa-miR-603	miRNA	0.832063	0.266604	0.460869	1.71471	1.45242	0.722688
hsa-mir-629	stem-loop	3.71547	3.71813	4.25644	4.25378	1.45227	0.14362
hsa-miR-27b-star	miRNA	1.48539	2.80284	2.73105	2.63011	1.45042	0.710863
hsa-miR-4786-5p	miRNA	2.5288	1.55975	2.83183	2.32795	1.44956	0.658298
hsa-mir-631	stem-loop	2.04141	0.931059	0.891756	1.01407	-1.44726	0.665609
ENSG00000212529	snoRNA	1.90612	0.978119	1.05408	0.763951	-1.44704	0.627415
hsa-miR-149	miRNA	4.70791	4.94456	5.12866	5.58991	1.44699	0.449955
hsa-miR-4502	miRNA	1.05677	1.34685	1.76188	1.7075	1.44681	0.301781
hsa-miR-193b-star	miRNA	4.73551	3.19363	3.7655	3.10074	-1.44538	0.777603
ENSG00000202440	snoRNA	1.00492	0.796066	1.33101	1.53262	1.44526	0.2998
hsa-miR-3199	miRNA	0.853098	0.697899	1.36994	1.23936	1.44308	0.228962
hsa-mir-1538	stem-loop	2.41721	2.46636	2.21895	1.60703	-1.44272	0.497787
hsa-mir-424	stem-loop	1.40176	1.43154	1.90958	1.97806	1.4411	0.159203
hsa-miR-183-star	miRNA	3.78262	3.30513	2.39824	3.63703	-1.44017	0.718387
hsa-miR-4528	miRNA	0.662842	0.534881	1.51789	0.731974	1.44	0.571144
U78	CDBox	5.28047	6.03026	6.16614	6.19393	1.4386	0.556007
hsa-mir-1910	stem-loop	2.80745	1.79506	1.88654	1.66781	-1.43801	0.650178
hsa-miR-28-5p	miRNA	5.66175	6.4553	6.48415	6.68023	1.4376	0.581196
hsa-mir-490	stem-loop	0.441425	0.543	0.924328	1.10479	1.43629	0.236591
HBII-436	CDBox	0.870772	1.20567	0.421773	0.611754	-1.4354	0.379478
hsa-mir-375	stem-loop	0.907604	0.863586	1.3717	1.44097	1.43469	0.164695
hsa-mir-139	stem-loop	2.39004	1.21076	1.52645	1.0331	-1.43457	0.710335
hsa-miR-631	miRNA	2.24842	1.38317	1.37177	1.22075	-1.43349	0.603618
hsa-miR-3615	miRNA	3.01885	2.27838	2.49379	1.76598	-1.4327	0.653414
hsa-mir-3147	stem-loop	1.79074	1.14934	0.947883	0.955629	-1.43225	0.514963
hsa-mir-483	stem-loop	1.00532	0.957819	1.52479	1.47488	1.43223	0.162344
U62A	CDBox	0.646501	0.392952	0.557449	1.51808	1.43201	0.642098
hsa-mir-4803	stem-loop	0.89456	1.1322	0.517466	0.474326	-1.43145	0.268534
hsa-mir-93	stem-loop	1.17388	1.2866	1.78004	1.7145	1.43101	0.189148
hsa-miR-3939	miRNA	0.675268	0.790034	0.773482	1.72457	1.43036	0.633013
U36B	CDBox	1.35065	1.33588	1.90543	1.81254	1.42971	0.172303
hsa-miR-744	miRNA	8.87271	8.62192	9.20079	9.31556	1.4249	0.303018
U102	CDBox	1.52372	1.66889	1.70704	2.50684	1.42468	0.587204
hsa-mir-4260	stem-loop	2.23056	1.06936	1.14946	1.13114	-1.42371	0.691705
hsa-mir-105-2	stem-loop	0.965948	1.25257	0.577762	0.623768	-1.42256	0.316371
ACA46	HAcaBox	0.869574	1.03453	1.49569	1.42532	1.42252	0.226976
hsa-mir-663b	stem-loop	4.79157	3.50834	3.6865	3.59759	-1.42199	0.720493
hsa-mir-3189	stem-loop	0.821131	0.49867	1.04507	1.28965	1.42155	0.403306
hsa-mir-3175	stem-loop	1.78728	1.49149	1.24984	1.01462	-1.42125	0.384268
U36C	CDBox	1.58043	1.75397	2.12826	2.21956	1.42081	0.240982
hsa-mir-15b	stem-loop	0.540984	0.848251	1.40215	0.99819	1.41967	0.461723
hsa-miR-3919	miRNA	0.491794	0.292634	0.933863	0.8601	1.41889	0.255622
hsa-mir-4733	stem-loop	0.402618	0.660478	1.01906	1.05135	1.4178	0.296966
ACA33	HAcaBox	0.346554	0.424216	1.06983	0.707888	1.41762	0.381844
hsa-mir-4730	stem-loop	2.3107	1.58807	1.30644	1.59012	-1.4153	0.579378
hsa-mir-367	stem-loop	0.86483	1.06556	0.418709	0.512891	-1.41362	0.267632
hsa-miR-199a-3p	miRNA	1.35446	8.24958	5.74298	4.85939	1.4134	0.961615
hsa-mir-222	stem-loop	1.86595	2.00103	2.60133	2.26098	1.41192	0.383392
hsa-mir-4493	stem-loop	1.3066	1.61541	0.943088	0.984141	-1.41166	0.342346
hsa-miR-940	miRNA	4.68253	2.70981	2.86712	3.53071	-1.41152	0.838128
hsa-miR-3661	miRNA	1.74934	1.22326	1.05867	0.922851	-1.40985	0.487828
hsa-miR-31	miRNA	7.96799	10.6518	9.82984	9.77971	1.4092	0.878061
ENSG00000208308	snoRNA	0.719421	0.197774	0.636439	1.26792	1.40793	0.599572
hsa-miR-623	miRNA	1.97857	1.3007	1.43298	0.859575	-1.40772	0.624777
hsa-mir-339	stem-loop	1.9403	1.36115	2.21045	2.0777	1.40771	0.509749
hsa-miR-4703-5p	miRNA	0.242958	0.342715	0.636439	0.935659	1.40758	0.347596
hsa-miR-575	miRNA	3.41332	1.29679	1.76724	1.95701	-1.4073	0.843169
U86	CDBox	1.67562	1.2258	0.868239	1.04757	-1.40717	0.457259
hsa-mir-203	stem-loop	2.49463	1.22789	1.38036	1.35702	-1.40695	0.726075
hsa-mir-512-1	stem-loop	1.68329	1.16257	0.943243	0.917561	-1.40691	0.479748
ENSG00000220986	snoRNA	2.14672	1.20287	1.27091	1.09423	-1.40661	0.648628
mgh28S-2411	CDBox	5.12947	6.21286	6.25774	6.06776	1.40599	0.686908
hsa-miR-3200-5p	miRNA	3.98277	2.16505	3.5649	3.5649	1.40541	0.815016
hsa-mir-4784	stem-loop	2.22416	1.09846	1.23435	1.1108	-1.40321	0.696554
ENSG00000201398	snoRNA	0.820887	0.703179	0.282358	0.265245	-1.40272	0.202832
ENSG00000200991	snoRNA	1.55126	1.03766	0.699784	0.913727	-1.40221	0.497443
hsa-miR-495	miRNA	0.489795	1.38742	0.420663	0.482469	-1.40157	0.633013
hsa-mir-4472-1	stem-loop	1.58625	1.10868	0.914488	0.808304	-1.40062	0.465756
hsa-miR-3176	miRNA	3.36492	2.15252	2.30521	2.24235	-1.39953	0.716416
hsa-miR-3155	miRNA	1.97914	1.54341	1.46299	1.09037	-1.39919	0.506194
hsa-mir-138-1	stem-loop	1.36786	0.830168	0.746372	0.483436	-1.39872	0.517682
hsa-mir-4781	stem-loop	1.65792	1.41162	1.1045	0.997622	-1.39833	0.319184
ENSG00000239121	snoRNA	1.23813	1.1696	1.64861	1.72639	1.39826	0.197278
ENSG00000212539	snoRNA	2.32406	1.55113	1.38744	1.52362	-1.39674	0.595475
ENSG00000252473	snoRNA	0.69503	0.607089	0.259301	0.0854534	-1.39347	0.262985
hsa-mir-3191	stem-loop	1.27927	1.48635	1.09439	0.71408	-1.39337	0.439804
ACA5c	HAcaBox	1.63184	1.10689	1.10689	0.675393	-1.39303	0.557823
hsa-mir-342	stem-loop	1.26385	0.892356	1.5005	1.61204	1.39297	0.413178
hsa-miR-645	miRNA	1.2617	1.0826	0.85843	0.530272	-1.39262	0.40424
hsa-mir-1254-2	stem-loop	2.57124	2.20086	1.91719	1.89976	-1.3924	0.403249
ACA51	HAcaBox	0.594698	0.697893	1.1341	1.11217	1.39169	0.204453
hsa-miR-1913	miRNA	2.45806	1.02558	1.30271	1.22846	-1.39111	0.76676
ENSG00000251959	snoRNA	1.52042	1.73759	2.08873	2.12172	1.3911	0.286762
ACA48	HAcaBox	0.473803	0.828415	1.04777	1.2066	1.39096	0.414963
hsa-miR-3920	miRNA	0.4882	0.548804	0.849951	1.13836	1.39055	0.345699
hsa-miR-15b-star	miRNA	0.561592	0.461068	1.0613	0.911936	1.3902	0.255045
ACA68	HAcaBox	2.18916	1.89459	1.66078	1.47253	-1.39013	0.388893
hsa-miR-1203	miRNA	1.42677	0.787978	0.758145	0.508592	-1.38896	0.562011
hsa-miR-1273e	miRNA	1.31869	0.743306	1.35588	1.65365	1.38873	0.546779
ENSG00000252458	snoRNA	0.559809	0.097436	0.856595	0.740504	1.38504	0.470306
hsa-mir-548b	stem-loop	0.808913	1.05798	1.32767	1.47626	1.38368	0.348006
hsa-miR-570	miRNA	0.900759	1.0095	0.824285	2.02112	1.38278	0.726704
hsa-mir-181d	stem-loop	1.53684	1.13761	1.07058	0.671352	-1.38152	0.514197
hsa-mir-4455	stem-loop	1.43221	0.692347	0.580527	0.61448	-1.3801	0.590028
hsa-miR-29b-2-star	miRNA	1.867	1.81747	1.94335	2.67	1.37978	0.586087
hsa-miR-1470	miRNA	1.40102	0.924948	0.634269	0.766097	-1.37822	0.484225
ACA66	scaRna	1.30113	0.650566	0.636439	0.39025	-1.37793	0.573769
hsa-miR-3605-5p	miRNA	1.45698	1.07603	1.94516	1.51079	1.37695	0.522592
ACA6	HAcaBox	0.461691	0.650785	1.13002	0.903875	1.37622	0.358017
hsa-miR-1273	miRNA	0.967093	0.645978	0.967093	1.56598	1.37554	0.568904
ENSG00000207430	snoRNA	0.105544	0.135628	0.519604	0.641416	1.37547	0.229605
hsa-miR-381	miRNA	0.525277	1.45432	0.525277	0.534626	-1.37539	0.658338
ENSG00000252122	snoRNA	0.874311	1.08875	0.709633	0.333948	-1.37529	0.451605
hsa-mir-3676	stem-loop	8.76675	6.22304	7.11055	6.96005	-1.37516	0.881395
spike_in-control-31	Spike-in controls	12.7926	13.0984	13.327	13.4825	1.37484	0.398273
U59A	CDBox	0.908574	0.731835	1.3959	1.16166	1.37418	0.358458
hsa-mir-3652	stem-loop	1.77694	1.14522	1.08462	0.920735	-1.37402	0.55975
hsa-miR-490-3p	miRNA	0.894924	1.03071	0.507336	0.503331	-1.37315	0.237522
hsa-miR-410	miRNA	0.803913	1.1272	0.585871	0.432719	-1.37198	0.410322
hsa-miR-518f	miRNA	0.971497	0.773179	0.412172	0.420918	-1.37154	0.287504
hsa-miR-1263	miRNA	0.995709	0.505259	0.623571	1.78848	1.3713	0.746506
hsa-miR-130b-star	miRNA	0.85149	0.394775	1.13898	1.01782	1.37103	0.479748
hsa-mir-516b-2	stem-loop	0.973929	1.18846	0.703108	0.548912	-1.37096	0.340468
hsa-miR-185-star	miRNA	2.7739	1.76824	2.59989	2.85095	1.37017	0.693421
hsa-miR-365	miRNA	1.47053	1.30373	0.89891	0.966889	-1.37005	0.273615
hsa-mir-4525	stem-loop	1.80238	1.29099	1.06416	1.12194	-1.36949	0.499799
hsa-mir-4312	stem-loop	1.33032	1.05834	0.765333	0.716867	-1.3691	0.350193
hsa-miR-100-star	miRNA	1.17388	1.31119	1.62931	1.76193	1.36896	0.28418
ENSG00000212565	snoRNA	0.846576	0.611939	0.28644	0.266308	-1.36877	0.31941
HBII-336	CDBox	1.41727	2.18377	2.02965	2.47696	1.36868	0.650887
hsa-mir-137	stem-loop	0.945834	1.00162	0.613369	0.429239	-1.36834	0.285862
ENSG00000252433	snoRNA	1.88787	1.19436	1.73179	2.25399	1.36772	0.645652
hsa-miR-658	miRNA	5.1408	3.11996	3.92299	3.43423	-1.36772	0.854222
hsa-mir-3689f	stem-loop	1.41094	0.824848	0.700918	0.632312	-1.36725	0.534386
HBI-115	HAcaBox	1.45193	0.909682	0.715673	0.745004	-1.36648	0.514963
hsa-miR-563	miRNA	1.7612	1.22234	1.02053	1.06292	-1.36608	0.514052
U105B	CDBox	1.01753	0.510814	1.14095	1.2866	1.36567	0.507534
ENSG00000252762	snoRNA	1.56598	1.34804	1.88463	1.92818	1.36546	0.311952
hsa-miR-4701-3p	miRNA	3.46672	2.17417	2.47261	2.26956	-1.36543	0.758178
ENSG00000252800	snoRNA	1.99572	1.45563	1.07754	1.47605	-1.36498	0.573718
HBII-85-26	CDBox	1.46423	1.16489	0.95407	0.780698	-1.36337	0.409701
ENSG00000252175	snoRNA	0.999288	1.05786	0.435125	0.727874	-1.36328	0.375473
hsa-mir-4769	stem-loop	0.744131	0.725512	1.15683	1.20614	1.36289	0.206508
hsa-mir-4683	stem-loop	1.85346	1.33172	1.04914	1.24529	-1.36167	0.525038
hsa-mir-4537	stem-loop	4.27081	3.57703	3.59714	3.36151	-1.36093	0.601305
ENSG00000252441	snoRNA	1.31513	0.953195	0.593048	0.78615	-1.3609	0.450694
hsa-mir-1228	stem-loop	2.15035	1.8027	1.56686	1.49746	-1.36071	0.416741
hsa-miR-320a	miRNA	8.93529	8.58051	9.30073	9.10268	1.36019	0.44933
hsa-miR-4487	miRNA	6.27225	5.41233	5.59614	5.20319	-1.35908	0.675618
hsa-miR-4793-3p	miRNA	1.15576	1.3096	1.90727	1.44217	1.35852	0.496699
hsa-miR-28-3p	miRNA	4.66721	4.6749	4.9933	5.23231	1.35825	0.333181
hsa-mir-3151	stem-loop	1.60061	0.909765	0.830994	0.796186	-1.35811	0.587204
U97	CDBox	1.72787	2.15301	1.45202	1.54742	-1.35728	0.468601
ENSG00000238935	snoRNA	1.29233	0.969867	0.676528	0.707137	-1.35591	0.40165
hsa-mir-92a-2	stem-loop	1.04914	0.885283	0.491298	0.565564	-1.35546	0.287962
hsa-miR-518a-5p	miRNA	1.21602	0.697044	0.548912	0.487054	-1.35524	0.513407
ENSG00000207022	snoRNA	1.56598	1.0552	0.91444	0.830077	-1.35503	0.51109
hsa-miR-4768-3p	miRNA	0.820887	0.555867	1.35022	0.902935	1.35491	0.512736
ACA29	HAcaBox	0.458508	0.587504	0.80819	1.11268	1.35419	0.406234
hsa-mir-23b	stem-loop	1.17205	0.906003	0.57273	0.631338	-1.35378	0.362049
hsa-mir-548e	stem-loop	0.790797	0.844699	1.02727	1.4813	1.35335	0.483853
HBI-100	HAcaBox	1.18957	0.878432	1.52413	1.41651	1.35315	0.406234
hsa-mir-711	stem-loop	2.69118	2.1287	2.16893	1.77943	-1.35262	0.588704
hsa-mir-551a	stem-loop	1.38533	0.7293	0.617623	0.627646	-1.35161	0.577909
hsa-mir-520d	stem-loop	1.23226	1.01514	1.46974	1.64687	1.35154	0.37151
ENSG00000200891	snoRNA	0.952074	1.54747	0.888038	0.74605	-1.34978	0.560243
ENSG00000238480	snoRNA	0.535677	0.981522	1.28653	1.09549	1.34949	0.499938
ENSG00000212517	snoRNA	0.659203	0.627519	1.08584	1.06496	1.34914	0.216284
hsa-mir-1202	stem-loop	1.29576	0.984075	0.700955	0.71629	-1.34844	0.399505
hsa-miR-4787-5p	miRNA	13.166	13.0323	12.697	12.6402	-1.34775	0.269657
ENSG00000252238	snoRNA	1.03747	1.07878	0.673863	0.581889	-1.34747	0.24133
U58B	CDBox	1.85065	1.98217	2.47525	2.21478	1.34593	0.386646
hsa-miR-1295	miRNA	1.76407	1.43252	1.84481	2.20889	1.34588	0.505753
U23	HAcaBox	1.28479	1.28132	2.07229	1.35059	1.34572	0.609914
hsa-mir-1973	stem-loop	0.685141	1.37309	0.509151	0.693085	-1.34537	0.605257
ENSG00000238556	snoRNA	0.882888	1.30431	0.631291	0.699961	-1.34534	0.474528
hsa-miR-421	miRNA	7.83778	7.35831	7.16386	7.17635	-1.34531	0.500733
hsa-miR-4690-3p	miRNA	1.48047	0.954446	1.03079	0.548912	-1.345	0.606765
hsa-miR-320e	miRNA	4.56069	3.7419	4.43481	4.72259	1.34481	0.662251
ENSG00000222687	snoRNA	0.594349	0.633183	1.04028	1.04028	1.34398	0.22152
hsa-miR-4436b-3p	miRNA	3.01826	2.56807	2.34261	2.39192	-1.34342	0.490435
hsa-mir-148a	stem-loop	0.679409	0.503212	0.924027	1.10753	1.34208	0.358592
hsa-mir-4530	stem-loop	4.41098	3.70221	3.4511	3.81357	-1.34189	0.640892
ENSG00000206909	snoRNA	1.4848	0.896372	0.665239	0.868944	-1.34117	0.570805
hsa-miR-3934	miRNA	1.7786	1.10596	1.41476	0.623435	-1.34088	0.713076
hsa-miR-4800-5p	miRNA	3.75615	1.56689	1.97175	2.50504	-1.34083	0.875658
hsa-mir-3679	stem-loop	2.97308	3.01879	2.87197	2.27462	-1.34038	0.561636
hsa-miR-1262	miRNA	0.824606	0.611743	1.17388	1.10656	1.33982	0.337941
hsa-miR-320b	miRNA	8.94955	8.52871	9.29959	9.02182	1.3394	0.516372
hsa-mir-491	stem-loop	1.71987	1.64392	1.92446	2.28239	1.33935	0.442305
HBII-85-25	CDBox	1.29125	1.24352	0.80694	0.887869	-1.33791	0.247815
hsa-mir-4697	stem-loop	1.24013	0.85576	0.77829	0.477723	-1.33787	0.509749
ENSG00000238939	snoRNA	0.866024	0.727041	1.26529	1.16571	1.33697	0.300936
hsa-mir-1275	stem-loop	1.17388	1.20933	0.731835	0.815216	-1.33615	0.247815
hsa-miR-522	miRNA	0.678214	1.27386	0.627482	0.48874	-1.33601	0.570426
hsa-miR-182	miRNA	9.05889	8.41401	9.1421	9.16612	1.33576	0.585942
hsa-miR-588	miRNA	0.657087	0.953195	0.731835	1.7126	1.33522	0.713364
mgU12-22-U4-8	scaRna	1.95099	2.05254	2.57719	2.2598	1.3349	0.425527
hsa-mir-487b	stem-loop	0.547167	1.56598	0.54744	0.735105	-1.33358	0.718325
hsa-mir-525	stem-loop	3.73565	3.35598	3.22004	3.04106	-1.33354	0.480032
hsa-miR-671-3p	miRNA	2.84617	2.71403	3.18077	3.20966	1.33341	0.278798
hsa-miR-450b-5p	miRNA	0.573583	0.664143	1.15513	0.912273	1.33315	0.374155
hsa-miR-369-5p	miRNA	0.265245	1.44178	0.613025	0.265245	-1.33272	0.763001
ENSG00000238563	snoRNA	0.491214	0.629561	0.926037	1.0229	1.33245	0.303979
hsa-mir-4716	stem-loop	1.08505	0.930376	0.782244	0.406576	-1.33173	0.473941
ENSG00000239020	snoRNA	0.100567	0.226097	0.632486	0.518921	1.33087	0.306055
hsa-mir-769	stem-loop	1.9652	1.05244	1.27313	0.920135	-1.3307	0.704305
hsa-miR-3616-5p	miRNA	0.573446	0.712171	0.821513	1.2866	1.32984	0.514963
hsa-mir-4428	stem-loop	3.11568	2.86525	2.6425	2.51605	-1.32978	0.395136
hsa-miR-3146	miRNA	0.598633	0.537087	1.02042	0.937169	1.32955	0.261627
hsa-mir-521-1	stem-loop	1.01181	0.769248	1.25642	1.34615	1.32938	0.378184
ENSG00000212182	snoRNA	1.05022	0.906598	0.614784	0.520877	-1.32922	0.310751
hsa-miR-2116	miRNA	0.506507	0.259236	1.0055	0.580874	1.32898	0.517934
hsa-mir-770	stem-loop	1.30127	1.01077	0.943547	0.548912	-1.32849	0.517864
U18C	CDBox	1.18051	1.17609	1.17609	1.99955	1.32824	0.65965
hsa-miR-138-1-star	miRNA	0.987109	0.82522	0.5633	0.432215	-1.32722	0.339641
ENSG00000201863	snoRNA	0.999844	0.877676	0.551379	0.512002	-1.32599	0.282998
hsa-miR-3130-5p	miRNA	1.11673	0.755521	1.25561	1.42906	1.3252	0.476283
hsa-mir-1249	stem-loop	2.19311	1.43913	1.23677	1.5833	-1.32508	0.66439
hsa-miR-519a	miRNA	1.1184	1.59876	1.03331	0.872409	-1.32475	0.529782
hsa-miR-4660	miRNA	0.741488	0.650566	0.22076	0.361513	-1.32399	0.311952
SNORD124	CDBox	0.77002	0.646398	1.29913	0.926709	1.32382	0.472154
hsa-mir-106b	stem-loop	0.723717	0.924847	1.08158	1.37513	1.32324	0.44962
hsa-miR-1296	miRNA	4.31303	4.38977	4.53462	4.97508	1.32266	0.502822
hsa-miR-4458	miRNA	1.87687	2.26605	2.2486	2.70118	1.32265	0.57549
ENSG00000238339	snoRNA	0.820887	0.751984	0.454391	0.311746	-1.32259	0.307696
hsa-miR-1280	miRNA	7.40336	5.25334	5.89329	5.95671	-1.32258	0.876027
ENSG00000239197	snoRNA	0.890856	0.91402	1.37513	1.23517	1.32199	0.296966
hsa-mir-16-1	stem-loop	0.144892	0.378703	0.502442	0.826398	1.32191	0.478993
hsa-mir-3937	stem-loop	1.12955	0.909684	0.685883	0.548912	-1.32154	0.385888
hsa-mir-1587	stem-loop	0.89187	0.577817	0.451304	0.214138	-1.32145	0.475305
hsa-miR-3925-5p	miRNA	1.00485	0.511749	1.30624	1.01431	1.32132	0.565468
hsa-miR-384	miRNA	1.01107	0.560389	0.607344	0.160971	-1.32095	0.593193
hsa-miR-664-star	miRNA	1.54734	1.46703	2.25833	1.55861	1.32069	0.623602
hsa-miR-4484	miRNA	7.81442	6.84448	6.92773	6.92902	-1.32049	0.710168
hsa-mir-1234	stem-loop	1.55089	1.11994	0.835719	1.03361	-1.3202	0.517496
hsa-mir-639	stem-loop	2.59925	2.07272	1.87787	1.99268	-1.32016	0.551016
hsa-miR-200a-star	miRNA	1.25331	0.805801	0.600177	0.659644	-1.31919	0.506194
ENSG00000251838	snoRNA	0.848113	0.330781	0.485808	1.49163	1.31884	0.752542
hsa-mir-4283-2	stem-loop	1.01533	0.824828	0.671774	0.369837	-1.31884	0.453936
hsa-mir-378e	stem-loop	1.88406	1.33698	1.09392	1.32917	-1.31857	0.578273
hsa-mir-34a	stem-loop	1.34002	1.4029	1.90681	1.63384	1.31847	0.404856
hsa-mir-4521	stem-loop	0.981422	0.994038	1.09452	1.67781	1.31808	0.573441
hsa-miR-192-star	miRNA	0.768246	0.432336	0.871698	1.12479	1.31764	0.493638
ENSG00000212440	snoRNA	1.28561	1.21244	1.04861	0.653814	-1.31751	0.483145
hsa-miR-4525	miRNA	1.28683	1.33109	0.786933	1.0358	-1.31731	0.385591
hsa-mir-4695	stem-loop	1.85675	1.10361	1.10361	1.06451	-1.31597	0.64666
hsa-miR-4713-3p	miRNA	1.45832	0.537476	0.553409	0.651448	-1.31537	0.701939
hsa-miR-4309	miRNA	0.707194	0.541771	0.895581	1.14012	1.31346	0.41904
hsa-mir-504	stem-loop	1.95368	1.35302	1.17388	1.34638	-1.31332	0.595923
hsa-mir-628	stem-loop	0.943547	0.920098	1.17042	1.47954	1.31327	0.43033
ENSG00000201733	snoRNA	1.09166	1.5539	0.990092	0.869248	-1.31322	0.525314
hsa-miR-4715-5p	miRNA	0.69248	0.561337	1.21685	0.820607	1.31205	0.496699
hsa-mir-130b	stem-loop	1.50794	1.27018	0.88698	1.10856	-1.31157	0.441647
ENSG00000222185	snoRNA	0.943547	0.488827	0.2695	0.3818	-1.31088	0.522065
hsa-mir-4656	stem-loop	1.63719	1.56222	1.24333	1.17535	-1.31073	0.283168
hsa-miR-18a-star	miRNA	5.56818	5.1804	4.75016	5.21809	-1.31054	0.5904
hsa-mir-3714	stem-loop	4.02298	1.89826	2.73888	2.40282	-1.31019	0.88124
hsa-miR-4278	miRNA	1.47194	0.857726	0.698602	0.852072	-1.30994	0.602724
hsa-miR-4711-3p	miRNA	0.599088	0.636439	0.942141	1.07233	1.30991	0.305222
hsa-miR-4635	miRNA	1.35086	0.99511	0.781688	0.785839	-1.30969	0.461723
hsa-mir-4641	stem-loop	1.09204	0.962344	0.548912	0.727121	-1.30965	0.368281
hsa-mir-642b	stem-loop	1.50321	0.926318	0.795064	0.857719	-1.30891	0.579488
ENSG00000252459	snoRNA	0.894754	0.661493	0.594465	0.185358	-1.30877	0.5257
hsa-miR-4478	miRNA	1.74337	0.697198	0.739972	0.925884	-1.308	0.74522
hsa-miR-491-3p	miRNA	0.709486	0.261672	1.10465	0.640354	1.3076	0.610209
14qII-14	CDBox	1.17389	1.20409	0.599852	1.00438	-1.30755	0.493778
hsa-mir-557	stem-loop	1.40108	0.74338	0.675814	0.695949	-1.30708	0.616431
hsa-miR-3926	miRNA	0.975387	1.19106	0.731835	0.662343	-1.30689	0.377654
hsa-mir-4470	stem-loop	0.943232	0.62983	0.435439	0.365443	-1.30685	0.443445
HBII-85-29	CDBox	1.759	1.34603	1.81824	2.05766	1.30625	0.530999
U17b	HAcaBox	3.44144	1.86161	3.3907	2.68296	1.30613	0.849805
hsa-mir-4283-1	stem-loop	1.32848	1.14222	0.718608	0.981513	-1.30612	0.444528
ENSG00000238372	snoRNA	0.348867	0.478193	0.854737	0.739618	1.30464	0.337703
ENSG00000239186	snoRNA	0.850419	0.697044	1.02677	1.28712	1.30425	0.434407
hsa-miR-3129-5p	miRNA	0.794655	0.816188	1.21367	1.16296	1.30395	0.268534
SNORD119	CDBox	0.616285	0.612447	0.903986	1.09037	1.30388	0.347824
hsa-miR-614	miRNA	1.20425	0.804153	0.579674	0.663544	-1.30368	0.497933
mgU2-25-61	scaRna	4.39921	3.77424	4.38298	4.55389	1.30288	0.616155
hsa-miR-4302	miRNA	1.35796	1.20127	1.01835	0.777692	-1.30278	0.425058
hsa-miR-4443	miRNA	6.83007	6.15524	6.685	7.06262	1.30238	0.66439
hsa-let-7f-1-star	miRNA	1.42372	1.4202	1.12036	0.961519	-1.30226	0.33086
hsa-mir-4766	stem-loop	0.500972	0.621926	0.954709	0.92838	1.30143	0.307939
ENSG00000251778	snoRNA	0.812302	0.647623	0.82696	1.39234	1.30106	0.590468
ACA3-2	HAcaBox	0.894638	1.12196	1.42133	1.35446	1.30098	0.391839
hsa-mir-4722	stem-loop	2.84715	2.1614	2.16533	2.08485	-1.30061	0.63693
hsa-mir-3123	stem-loop	1.60016	1.22928	1.21963	0.851645	-1.30052	0.560243
hsa-miR-4740-5p	miRNA	1.97359	1.31755	1.41759	1.11544	-1.30049	0.648771
hsa-miR-1264	miRNA	1.09642	0.894979	0.692622	0.540774	-1.30044	0.403586
ENSG00000238594	snoRNA	0.433718	0.584741	0.896296	0.879998	1.30037	0.32846
ENSG00000207410	snoRNA	0.697601	0.419759	0.925868	0.949046	1.30024	0.421172
hsa-miR-4766-5p	miRNA	1.78779	0.906706	0.887922	1.04914	-1.30018	0.704833
hsa-mir-4254	stem-loop	1.54205	0.854698	0.936006	0.704001	-1.29987	0.649731
hsa-mir-3137	stem-loop	1.12583	0.728045	0.384003	0.713363	-1.29977	0.558954
hsa-mir-550a-2	stem-loop	4.49477	4.06226	3.87639	3.92473	-1.2995	0.515013
hsa-mir-2861	stem-loop	2.99589	2.6369	2.4038	2.47448	-1.29887	0.479923
hsa-miR-569	miRNA	0.338004	0.490426	0.766023	0.815958	1.29844	0.336107
hsa-miR-892b	miRNA	0.352337	0.464243	0.780155	0.789775	1.29835	0.303979
hsa-miR-3158-5p	miRNA	2.36271	1.14474	1.14503	1.6097	-1.29806	0.800098
hsa-mir-3178	stem-loop	2.15389	1.61671	1.43382	1.58443	-1.2979	0.579332
hsa-mir-3607	stem-loop	0.688705	0.717877	1.07217	1.08656	1.29781	0.270015
hsa-miR-4703-3p	miRNA	0.346168	0.499342	0.855596	0.740649	1.29717	0.358592
HBII-52-21	CDBox	0.402516	0.605652	0.773696	0.984875	1.29702	0.435593
ENSG00000238345	snoRNA	0.903541	1.03672	0.557753	0.632491	-1.29685	0.33306
hsa-mir-3944	stem-loop	1.67362	0.831711	0.755237	1.00049	-1.29666	0.702632
ENSG00000252114	snoRNA	1.30979	0.689893	0.731835	0.520338	-1.29572	0.625937
hsa-mir-2277	stem-loop	2.00535	1.1913	1.28852	1.16096	-1.29557	0.688491
spike_in-control-8	Spike-in controls	0.658431	0.575347	0.788831	1.19188	1.29546	0.506194
hsa-mir-3128	stem-loop	0.956595	0.839663	1.379	1.16411	1.29542	0.403586
hsa-miR-1	miRNA	0.958893	1.01824	0.642054	0.588269	-1.29541	0.289729
ENSG00000206913	snoRNA	4.51614	2.48788	3.31904	2.93881	-1.29512	0.881395
hsa-mir-526b	stem-loop	0.918012	0.602704	0.481161	0.293419	-1.2951	0.483174
U45A	CDBox	0.329281	0.900973	1.07177	0.904443	1.29502	0.599428
hsa-miR-4301	miRNA	0.66894	0.882351	0.580503	0.225427	-1.29476	0.507827
hsa-miR-4799-3p	miRNA	1.16384	0.854599	1.28697	1.47525	1.29405	0.482114
hsa-miR-877	miRNA	5.71863	5.15546	5.12751	5.0041	-1.29347	0.592379
ENSG00000238856	snoRNA	0.535745	0.330264	0.625686	0.982581	1.29336	0.507827
hsa-mir-487a	stem-loop	0.357847	0.461526	0.850945	0.709537	1.29285	0.352231
hsa-miR-331-5p	miRNA	4.55501	3.49316	4.11229	4.67602	1.29241	0.786012
hsa-miR-107	miRNA	10.7318	10.9288	11.2058	11.1949	1.29238	0.371084
ENSG00000238988	snoRNA	0.714938	0.592617	1.05374	0.993303	1.29212	0.327062
hsa-miR-3190	miRNA	1.41177	0.946921	0.437709	1.18153	-1.29211	0.705861
hsa-mir-3167	stem-loop	1.56891	1.04839	1.59445	1.76176	1.29186	0.579675
hsa-miR-4273	miRNA	0.474426	0.427259	0.719043	0.921319	1.29176	0.380639
ENSG00000206849	snoRNA	1.13672	0.832663	0.673347	0.558744	-1.29114	0.461195
hsa-mir-3156-2	stem-loop	0.675585	0.535448	0.779144	1.16729	1.2903	0.511779
14qII-12	CDBox	1.03157	0.609166	0.566938	0.338842	-1.29009	0.549013
hsa-miR-608	miRNA	2.25496	1.72879	1.65693	1.59439	-1.28897	0.574493
hsa-miR-4435	miRNA	0.675083	1.24148	0.675083	0.509118	-1.28894	0.603367
hsa-miR-519c-3p	miRNA	0.727083	1.19058	0.548912	0.636439	-1.28891	0.545091
hsa-mir-875	stem-loop	0.339249	0.909684	1.02804	0.953195	1.28891	0.596493
hsa-mir-1247	stem-loop	1.41088	1.23751	0.845914	1.07086	-1.2886	0.437627
hsa-mir-4763	stem-loop	2.10702	2.09816	2.18901	1.2866	-1.28769	0.718521
hsa-mir-567	stem-loop	1.14475	1.12791	1.34001	1.66197	1.28758	0.462262
hsa-miR-3155b	miRNA	2.1613	1.75051	1.53382	1.65002	-1.28697	0.522065
ENSG00000221245	snoRNA	1.42588	1.31437	1.04879	0.963878	-1.2868	0.336107
ENSG00000238852	snoRNA	2.29163	1.71416	1.46664	1.81415	-1.28565	0.642943
ENSG00000239080	snoRNA	1.41618	1.09378	1.58114	1.65316	1.28536	0.470306
ENSG00000238821	snoRNA	0.820887	0.548912	1.13561	0.958133	1.28518	0.467166
hsa-miR-1281	miRNA	4.90292	4.14864	4.18469	4.14352	-1.28491	0.674601
ENSG00000212532	snoRNA	1.30209	0.37451	0.975253	1.42453	1.28484	0.755504
hsa-miR-3156-5p	miRNA	1.3103	0.547891	1.55183	1.02852	1.28439	0.729569
ENSG00000223027	snoRNA	1.26264	1.06669	0.937312	0.671053	-1.28385	0.472524
hsa-miR-1915-star	miRNA	2.84716	2.10666	2.70573	2.96833	1.28354	0.686369
U96b	CDBox	0.987497	0.781479	1.14612	1.34253	1.28328	0.443318
hsa-mir-1229	stem-loop	2.52666	1.42083	1.81423	1.4137	-1.28323	0.78751
hsa-miR-599	miRNA	0.212638	0.193395	0.487118	0.637714	1.28289	0.347824
hsa-miR-17	miRNA	12.3708	12.6698	12.9275	12.8312	1.28255	0.46216
hsa-mir-4272	stem-loop	0.703269	0.434508	0.910589	0.945008	1.28246	0.436015
ENSG00000238999	snoRNA	1.40807	1.20403	1.57598	1.75308	1.28207	0.435773
ENSG00000252277	snoRNA	5.08417	3.72625	4.85031	4.67664	1.28188	0.82341
hsa-miR-520d-5p	miRNA	0.941431	0.771759	0.399761	0.598619	-1.28112	0.43033
hsa-mir-617	stem-loop	0.820887	1.14459	0.543086	0.707765	-1.28104	0.495007
U18A	CDBox	0.703542	0.719704	1.20842	0.929039	1.28085	0.442758
ENSG00000201807	snoRNA	1.39275	0.68748	0.731835	0.635152	-1.28042	0.662649
hsa-mir-371b	stem-loop	1.48017	1.17737	0.917104	1.02764	-1.28022	0.470383
HBII-95B	CDBox	1.54533	1.3506	1.87678	1.73152	1.28004	0.417977
ENSG00000238900	snoRNA	0.620685	0.444861	0.798728	0.978922	1.27992	0.424826
hsa-miR-4319	miRNA	0.201774	0.726545	0.62123	1.01904	1.27985	0.642098
hsa-miR-1272	miRNA	1.12696	1.56598	0.731835	1.24928	-1.27979	0.650178
hsa-miR-3149	miRNA	1.35612	1.31587	0.879558	1.08137	-1.27945	0.393985
hsa-mir-4446	stem-loop	1.69878	0.99564	1.11156	0.872007	-1.27936	0.675417
hsa-miR-21	miRNA	5.00803	7.2478	6.73413	6.23231	1.27925	0.901557
hsa-mir-4755	stem-loop	1.27514	0.864205	0.669887	0.758966	-1.27921	0.527198
hsa-mir-4539	stem-loop	2.79302	2.33806	2.12659	2.29528	-1.27863	0.562069
hsa-mir-378f	stem-loop	0.533483	0.855766	0.933558	1.16458	1.27849	0.514197
ENSG00000206958	snoRNA	1.18253	1.01866	0.723681	0.771348	-1.27728	0.36955
snR38C	CDBox	3.08873	3.17741	3.36094	3.61124	1.27723	0.437518
U69	HAcaBox	0.471581	0.482456	0.7329	0.92589	1.27666	0.387095
hsa-mir-609	stem-loop	0.797316	1.15807	0.781777	0.468873	-1.27666	0.560546
hsa-mir-4302	stem-loop	1.20913	1.02256	1.22106	1.71512	1.27654	0.586505
hsa-miR-3127-3p	miRNA	1.32535	0.548912	0.636439	0.533705	-1.27638	0.692722
hsa-miR-103a	miRNA	11.3369	11.568	11.817	11.7919	1.27635	0.415254
hsa-miR-761	miRNA	1.30621	0.830979	0.865568	0.568811	-1.2758	0.602489
hsa-mir-550a-1	stem-loop	4.26369	3.89812	3.38979	4.06924	-1.27579	0.688722
hsa-miR-188-3p	miRNA	1.26496	1.11125	1.38858	1.69036	1.27576	0.485531
hsa-mir-1185-1	stem-loop	0.958937	0.798863	0.567344	0.488863	-1.27526	0.37874
ACA32	HAcaBox	1.23525	0.919275	1.49963	1.35602	1.27506	0.492797
spike_in-control-1	Spike-in controls	0.879694	0.74535	0.612521	0.31345	-1.27415	0.481569
hsa-miR-4455	miRNA	1.62855	0.523203	0.777073	0.676055	-1.27395	0.781779
hsa-mir-3115	stem-loop	1.40705	0.548912	0.640672	0.616817	-1.27389	0.717257
hsa-miR-4786-3p	miRNA	1.62314	0.664109	0.703355	0.886279	-1.27351	0.75205
hsa-miR-875-3p	miRNA	0.42971	0.798863	0.835719	1.09037	1.27346	0.549013
hsa-miR-3128	miRNA	3.558	2.17058	3.06772	3.3561	1.27246	0.834608
hsa-mir-3160-1	stem-loop	1.20015	0.921484	0.861769	0.565425	-1.27211	0.526678
ENSG00000238718	snoRNA	1.15667	1.03928	0.731835	0.770064	-1.27194	0.343786
ENSG00000238791	snoRNA	1.33683	1.37788	0.999878	1.02077	-1.27194	0.307921
ENSG00000212615	snoRNA	0.789754	0.504966	0.882502	1.10397	1.27092	0.502966
SNORA36C	HAcaBox	1.142	1.21789	1.55407	1.49738	1.27084	0.330369
hsa-mir-551b	stem-loop	1.30702	1.15807	0.963969	0.809857	-1.27071	0.410164
hsa-mir-4746	stem-loop	2.86548	2.0222	2.27657	1.92055	-1.2704	0.738044
hsa-mir-3945	stem-loop	1.03809	0.937751	0.73575	0.550867	-1.26981	0.407466
HBII-85-23	CDBox	0.47084	1.11377	0.379367	0.516685	-1.26951	0.652021
hsa-mir-4474	stem-loop	0.670685	0.380824	0.962469	0.77659	1.26907	0.496593
hsa-miR-3135	miRNA	0.982907	0.491851	0.453502	0.334069	-1.26891	0.583362
hsa-miR-3620	miRNA	0.989428	0.764595	1.37744	1.06376	1.26891	0.517682
hsa-mir-301b	stem-loop	0.709691	0.413858	0.880448	0.929786	1.26869	0.468547
hsa-miR-34b-star	miRNA	1.12501	1.30975	1.49614	1.62487	1.2685	0.418361
hsa-mir-1181	stem-loop	2.84937	2.26626	2.28173	2.14795	-1.26837	0.628887
U54	CDBox	2.06056	2.65054	2.72111	2.67383	1.26745	0.626837
hsa-miR-4517	miRNA	0.827033	0.853584	1.17941	1.18493	1.26739	0.310601
hsa-miR-3654	miRNA	1.33038	1.15576	0.863954	0.938791	-1.26725	0.397432
hsa-mir-448	stem-loop	1.07518	0.944688	0.584745	0.752155	-1.26706	0.412624
hsa-miR-4418	miRNA	1.59782	1.45603	1.97655	1.75964	1.26678	0.443949
ENSG00000238624	snoRNA	0.447144	0.251498	0.648381	0.731835	1.26645	0.413593
ENSG00000239153	snoRNA	0.753673	0.864857	1.16177	1.13738	1.26603	0.344993
hsa-miR-555	miRNA	0.407947	0.318006	0.563993	0.842546	1.26601	0.467166
ENSG00000238685	snoRNA	0.998941	1.09549	0.781208	0.633744	-1.26553	0.388601
hsa-miR-4304	miRNA	0.869441	0.757977	0.498043	0.451201	-1.26496	0.350193
hsa-miR-3193	miRNA	1.4089	0.540519	0.472208	0.800622	-1.26426	0.747573
ENSG00000238596	snoRNA	0.766843	0.820491	1.2787	0.985169	1.26424	0.473047
hsa-miR-26a-2-star	miRNA	0.484301	0.384001	0.498692	1.04565	1.26402	0.613346
ENSG00000252014	snoRNA	1.24385	0.670789	0.572527	0.666524	-1.26382	0.625396
ENSG00000238914	snoRNA	0.692786	0.834499	0.466268	0.385678	-1.26371	0.382163
hsa-mir-548aj-2	stem-loop	0.626251	0.415096	0.987876	0.728215	1.26345	0.496593
U87	scaRna	0.343801	0.616594	0.876547	0.758567	1.26344	0.473367
U26	CDBox	2.75235	1.52531	1.8973	1.70575	-1.26339	0.815764
hsa-mir-185	stem-loop	1.32516	1.5326	1.97679	1.55341	1.26245	0.572159
ENSG00000201945	snoRNA	1.4015	0.962662	0.83665	0.855238	-1.26237	0.555816
hsa-miR-379-star	miRNA	0.369308	1.09968	0.279367	0.517545	-1.26229	0.699526
ACA63	HAcaBox	0.707693	0.609994	0.981188	1.00759	1.26186	0.344206
hsa-miR-1299	miRNA	0.487561	0.342715	0.636439	0.86272	1.26089	0.455871
hsa-mir-3912	stem-loop	0.400746	0.444218	0.83173	0.680441	1.26016	0.382778
hsa-mir-4285	stem-loop	2.22153	2.2606	1.88576	1.93121	-1.25927	0.330369
hsa-mir-632	stem-loop	0.928864	0.892282	0.520284	0.636124	-1.25908	0.358337
ENSG00000252352	snoRNA	0.410101	0.654599	0.74238	0.985729	1.2585	0.505702
hsa-mir-548i-1	stem-loop	1.04999	0.884952	0.670334	0.601286	-1.25846	0.400777
ENSG00000207502	snoRNA	0.63648	0.93496	0.971816	1.26151	1.25784	0.547601
hsa-miR-135a	miRNA	0.774559	0.848916	0.387953	0.575697	-1.25694	0.417118
hsa-mir-432	stem-loop	1.48696	1.26027	1.0676	1.01983	-1.25692	0.437627
hsa-miR-4271	miRNA	1.74114	0.753109	1.34457	0.490147	-1.25681	0.830397
hsa-miR-4647	miRNA	1.41777	1.49341	1.16149	1.09037	-1.25671	0.351411
hsa-mir-4687	stem-loop	0.788131	0.63419	0.862869	1.21842	1.25657	0.531355
hsa-miR-202	miRNA	3.07433	2.88579	2.69853	2.60369	-1.2561	0.424378
hsa-mir-4458	stem-loop	0.500119	0.295822	0.721899	0.731835	1.25605	0.419205
HBII-276	CDBox	0.790284	0.775336	1.23446	0.988876	1.25602	0.447887
hsa-mir-3605	stem-loop	1.6343	1.01577	0.943357	1.05056	-1.25534	0.654042
ENSG00000200620	snoRNA	0.618078	0.658123	0.957403	0.974356	1.25508	0.330815
hsa-miR-194-star	miRNA	1.17388	1.48012	1.19528	0.803589	-1.2549	0.593828
ENSG00000252981	snoRNA	0.413619	0.759116	0.973135	0.854512	1.2548	0.520733
hsa-miR-4311	miRNA	0.685828	0.798863	1.04914	1.09037	1.25476	0.365056
hsa-miR-1293	miRNA	1.87151	1.49495	2.44733	1.5731	1.25439	0.761955
hsa-miR-130a-star	miRNA	0.636439	0.776351	0.889421	1.17732	1.25438	0.496699
ENSG00000222588	snoRNA	0.394772	0.469373	0.819139	0.698624	1.25424	0.380915
hsa-mir-219-2	stem-loop	0.794471	0.641854	1.29754	0.790664	1.25348	0.611722
hsa-miR-4251	miRNA	0.736171	0.510961	0.405367	0.190742	-1.25311	0.493387
hsa-mir-1184-1	stem-loop	1.06402	1.01653	0.794404	0.635332	-1.25302	0.398916
hsa-mir-1286	stem-loop	1.60691	1.20065	0.938891	1.21813	-1.2529	0.593846
hsa-mir-3653	stem-loop	0.404699	0.357532	0.649316	0.763103	1.25275	0.3701
hsa-mir-3681	stem-loop	1.1854	0.555305	0.535237	0.555305	-1.25273	0.658015
hsa-miR-593	miRNA	0.971387	1.01129	0.702064	0.630934	-1.25253	0.34671
ENSG00000238686	snoRNA	2.04669	1.49438	2.34545	1.84522	1.25249	0.70141
hsa-miR-449b-star	miRNA	1.04914	0.617937	1.34151	0.974829	1.25235	0.631444
hsa-mir-4754	stem-loop	2.46924	1.68844	1.89267	1.61618	-1.25216	0.730854
14qII-17	CDBox	0.874801	0.484746	0.484746	0.226102	-1.2521	0.582508
hsa-miR-4419b	miRNA	0.883308	1.14518	1.13791	1.53784	1.25148	0.58799
hsa-miR-4265	miRNA	1.13704	0.581396	0.520749	0.550815	-1.25131	0.62837
hsa-mir-30c-2	stem-loop	1.17514	1.33109	1.42449	1.72772	1.25092	0.51109
hsa-miR-4778-5p	miRNA	0.722897	0.438742	0.799945	1.00749	1.25084	0.517665
ACA59	HAcaBox	1.47062	1.00878	1.63566	1.4895	1.25082	0.591617
hsa-mir-766	stem-loop	0.568527	0.410693	0.849358	0.775095	1.2506	0.406241
HBII-85-19	CDBox	0.785256	0.791018	0.419825	0.512114	-1.25021	0.3545
hsa-miR-4438	miRNA	0.419237	0.531143	0.748939	0.845041	1.24989	0.389465
ENSG00000212134	snoRNA	0.614775	0.377315	0.88139	0.7535	1.24954	0.470753
hsa-miR-29a-star	miRNA	0.785402	0.825748	1.0928	1.15807	1.24821	0.350191
hsa-mir-373	stem-loop	0.693809	0.709367	0.37869	0.385496	-1.24789	0.335542
hsa-miR-3139	miRNA	0.866766	0.634358	0.435125	0.427038	-1.24788	0.448387
hsa-miR-4765	miRNA	0.655691	0.663644	1.14395	0.813559	1.24754	0.508612
hsa-miR-3677-5p	miRNA	1.89565	1.40997	1.41496	1.25252	-1.24753	0.610209
ENSG00000238521	snoRNA	0.3846	0.621214	0.855047	0.788702	1.24744	0.45616
hsa-mir-578	stem-loop	1.05032	0.753126	1.35564	1.0852	1.2472	0.551595
ENSG00000238566	snoRNA	0.841596	0.471135	0.372766	0.303488	-1.24681	0.535231
hsa-miR-1193	miRNA	2.15115	1.26961	1.62247	1.16191	-1.24676	0.780045
hsa-mir-4425	stem-loop	1.23016	1.24657	1.03772	0.803029	-1.2466	0.450829
hsa-miR-3928	miRNA	1.11017	0.951595	1.38666	1.30893	1.24566	0.414963
hsa-mir-585	stem-loop	0.860048	0.867284	0.548912	0.544823	-1.24556	0.337515
hsa-miR-4722-3p	miRNA	1.52063	1.7159	1.20291	1.4002	-1.24548	0.481797
hsa-mir-4522	stem-loop	2.08087	1.48729	1.53059	1.4043	-1.24542	0.656286
hsa-mir-219-1	stem-loop	2.04304	1.8823	1.6893	1.60377	-1.24499	0.417977
14qII-8	CDBox	0.636439	0.744656	0.879299	1.13378	1.24487	0.481797
hsa-miR-151-3p	miRNA	7.16568	6.99839	7.31253	7.48314	1.2447	0.455709
ENSG00000238948	snoRNA	0.438414	0.691897	0.152253	0.346554	-1.24466	0.505702
hsa-miR-3064-5p	miRNA	0.838521	0.464704	0.875145	1.05807	1.24401	0.562863
hsa-mir-4465	stem-loop	0.902762	0.77519	1.22156	1.08458	1.24323	0.424437
hsa-miR-190b	miRNA	0.574444	0.665719	0.929679	0.93824	1.24304	0.365319
hsa-miR-543	miRNA	0.963708	1.93485	1.19197	1.07894	-1.243	0.779531
hsa-miR-4318	miRNA	1.3196	0.548912	0.77246	0.468873	-1.2428	0.739413
hsa-mir-4686	stem-loop	1.72204	0.879058	0.878094	1.0962	-1.24263	0.752277
ENSG00000206901	snoRNA	1.26315	0.869281	0.741239	0.764556	-1.24256	0.553274
hsa-mir-548h-2	stem-loop	0.945963	0.752383	0.958579	1.36626	1.2425	0.583774
U19-2	HAcaBox	0.791869	0.550046	1.17294	0.795461	1.2425	0.583198
ACA47	scaRna	2.22085	1.44525	1.48267	1.5573	-1.24234	0.725763
hsa-miR-1976	miRNA	0.943547	0.781057	0.435125	0.663539	-1.24226	0.48675
HBII-82B	CDBox	0.820887	0.826248	0.472565	0.548912	-1.24214	0.358458
hsa-miR-138-2-star	miRNA	0.636439	0.43921	0.169382	0.281427	-1.24179	0.450829
hsa-miR-425-star	miRNA	5.95127	5.20074	5.91513	5.86096	1.24147	0.71531
U29	CDBox	5.06765	3.47712	3.76104	4.15984	-1.24138	0.874866
hsa-mir-4257	stem-loop	1.45686	1.28805	1.2995	0.823591	-1.24049	0.615089
U35A	CDBox	3.45573	4.25636	4.26543	4.06813	1.24034	0.740755
hsa-miR-26a	miRNA	10.1085	10.5406	10.5714	10.699	1.24027	0.586688
ENSG00000238874	snoRNA	0.837984	0.912722	0.517469	0.612154	-1.24017	0.386646
hsa-mir-223	stem-loop	0.958454	0.798863	1.16167	1.21658	1.24011	0.41657
hsa-miR-3529	miRNA	0.549603	0.403783	0.769577	0.804369	1.23995	0.404856
ENSG00000238461	snoRNA	0.384829	0.360957	0.653602	0.712172	1.2397	0.356893
hsa-miR-3689b-star	miRNA	0.924541	0.852071	0.578753	0.577938	-1.23967	0.360864
ENSG00000238822	snoRNA	1.09356	0.849845	0.803675	0.520045	-1.23957	0.543793
hsa-mir-4423	stem-loop	0.759679	0.90975	1.27913	1.00974	1.23947	0.505693
hsa-miR-509-5p	miRNA	0.820887	0.746457	0.636439	0.311746	-1.23935	0.519188
hsa-miR-891a	miRNA	1.17211	0.870693	1.44214	1.21935	1.23914	0.545091
hsa-miR-4753-5p	miRNA	0.727083	0.722057	0.435125	0.395831	-1.23893	0.350628
hsa-mir-519b	stem-loop	1.30851	1.17983	1.46181	1.64335	1.23835	0.452128
hsa-mir-4311	stem-loop	2.15115	1.15807	1.84883	0.846558	-1.23706	0.85596
hsa-mir-936	stem-loop	0.662032	0.708461	1.22914	0.753529	1.23635	0.605487
hsa-miR-195-star	miRNA	1.36786	1.25627	0.96289	1.04914	-1.23632	0.404856
hsa-miR-488	miRNA	0.823048	0.940311	0.45105	0.701302	-1.23585	0.492839
hsa-mir-4437	stem-loop	2.7387	1.75894	1.75894	2.12783	-1.23579	0.800003
hsa-mir-1321	stem-loop	1.42273	0.985556	1.01555	0.782097	-1.2357	0.616155
ACA3	HAcaBox	2.02202	2.0134	2.09661	1.32853	-1.23554	0.729039
ENSG00000207516	snoRNA	1.057	0.976692	1.5964	1.04737	1.23545	0.645038
hsa-miR-597	miRNA	0.657011	0.407206	0.261323	0.192892	-1.23542	0.481857
hsa-miR-323-3p	miRNA	0.25451	0.411685	0.507082	0.769109	1.23542	0.507516
hsa-mir-4265	stem-loop	0.641951	0.97889	0.435953	0.574912	-1.23541	0.543047
hsa-mir-96	stem-loop	0.433898	0.314274	0.586379	0.771618	1.23534	0.455179
hsa-mir-548i-4	stem-loop	0.505746	0.383842	0.675626	0.822865	1.23495	0.437931
hsa-mir-33b	stem-loop	3.94983	3.66261	3.5522	3.45177	-1.23476	0.507516
HBII-52-34	CDBox	0.27995	0.407539	0.567305	0.728295	1.23461	0.44752
hsa-mir-4467	stem-loop	1.61397	1.73535	1.05277	1.68871	-1.2345	0.685776
hsa-miR-374c	miRNA	3.46629	3.49843	3.47279	4.09861	1.234	0.677379
ENSG00000238947	snoRNA	1.03232	1.08779	0.711358	0.802721	-1.23372	0.388601
ENSG00000251866	snoRNA	1.26928	1.019	0.769051	0.913225	-1.23371	0.500688
hsa-miR-548aa	miRNA	1.03544	1.02296	1.263	1.40126	1.23365	0.406241
hsa-miR-448	miRNA	1.40942	0.497027	0.585302	0.715339	-1.23362	0.77394
hsa-mir-2278	stem-loop	1.56772	1.03548	0.918008	1.08048	-1.23316	0.649051
ENSG00000239134	snoRNA	0.968873	0.866152	0.365372	0.866152	-1.23264	0.62837
hsa-miR-4519	miRNA	3.01392	1.47032	1.66985	2.21115	-1.23253	0.879114
hsa-mir-4274	stem-loop	1.71565	1.60743	1.47154	1.24932	-1.23209	0.478993
hsa-miR-4791	miRNA	0.722681	0.776688	0.950948	1.15027	1.23193	0.450694
ENSG00000239031	snoRNA	0.631881	0.855766	0.90341	1.18493	1.23144	0.54556
hsa-mir-4770	stem-loop	0.360629	0.5599	0.796642	0.724578	1.23144	0.454656
hsa-miR-4761-3p	miRNA	2.09756	1.16304	1.2866	1.37345	-1.23138	0.7808
hsa-miR-4707-3p	miRNA	1.06259	0.502133	1.17388	0.990927	1.23118	0.664654
ENSG00000252727	snoRNA	2.00203	1.52519	1.90408	1.0244	-1.23061	0.794574
U51	CDBox	1.43541	1.71736	1.79018	1.96096	1.23045	0.528697
HBI-43	CDBox	0.727083	0.610915	0.879299	1.05605	1.23002	0.455871
hsa-mir-378g	stem-loop	0.656598	0.512283	0.894159	0.871282	1.22968	0.41657
hsa-miR-4434	miRNA	0.730053	0.730053	0.889126	1.16749	1.22966	0.49899
hsa-miR-4670-3p	miRNA	0.423028	0.584964	0.909684	0.693085	1.22892	0.496699
hsa-mir-630	stem-loop	1.35513	1.09194	0.910182	0.94243	-1.22878	0.493566
HBII-85-18	CDBox	0.756783	0.697044	0.310852	0.548912	-1.22861	0.481798
U85	scaRna	1.15553	0.93389	0.774847	0.720975	-1.22841	0.469798
ENSG00000200496	snoRNA	1.0095	0.729725	1.14881	1.18397	1.22839	0.503381
hsa-mir-4788	stem-loop	1.36517	1.27874	1.0332	1.01717	-1.22839	0.386646
hsa-miR-4797-5p	miRNA	0.636439	0.197774	0.384488	1.04325	1.22838	0.743155
SNORD127	CDBox	0.895915	1.02411	1.1473	1.36597	1.22826	0.486794
hsa-mir-138-2	stem-loop	1.52601	0.585759	0.633359	0.886449	-1.22772	0.791067
ENSG00000238343	snoRNA	0.979119	1.17548	0.785092	0.778429	-1.22734	0.450492
hsa-miR-4685-3p	miRNA	0.986175	0.750257	0.635052	0.510567	-1.22723	0.496699
hsa-miR-4645-5p	miRNA	0.346554	0.219775	0.425043	0.731835	1.22712	0.533247
ENSG00000200654	snoRNA	1.05662	0.790663	0.610686	0.646046	-1.22712	0.49687
hsa-miR-4314	miRNA	0.974279	0.556296	0.387515	0.552728	-1.22703	0.602279
hsa-mir-4288	stem-loop	0.99819	0.825094	0.679803	0.553513	-1.22687	0.462262
ACA43	HAcaBox	0.987391	0.792542	0.987391	1.38202	1.22666	0.596888
hsa-miR-3689d	miRNA	0.846951	0.933047	1.44662	0.922851	1.22666	0.6443
hsa-miR-551a	miRNA	1.53702	0.836896	0.947551	0.836896	-1.22666	0.716103
hsa-mir-615	stem-loop	0.869745	0.712502	1.00429	1.16721	1.22657	0.471672
hsa-mir-329-1	stem-loop	0.469917	0.519454	0.851176	0.727263	1.22649	0.413797
hsa-miR-675-star	miRNA	0.874295	0.798863	1.30976	0.952319	1.22643	0.556007
hsa-miR-4437	miRNA	1.00147	1.13313	1.31028	1.41308	1.22635	0.434973
ENSG00000221060	snoRNA	1.87061	2.10459	1.76944	1.61747	-1.22616	0.504144
ENSG00000238732	snoRNA	1.53464	1.03441	0.890529	1.09037	-1.2261	0.649115
ENSG00000238414	snoRNA	1.36786	1.21325	1.21242	1.95624	1.22584	0.735986
hsa-miR-4633-5p	miRNA	0.727083	1.15009	1.31454	1.15009	1.2258	0.60637
hsa-miR-297	miRNA	1.0359	1.09431	1.38782	1.3292	1.22553	0.388601
hsa-mir-4736	stem-loop	1.04914	0.866348	0.66114	0.667945	-1.22536	0.444669
14qII-23	CDBox	1.40212	1.25403	1.66278	1.57956	1.22527	0.437606
ENSG00000238337	snoRNA	0.560847	0.581237	0.825309	0.902707	1.22516	0.388196
hsa-miR-4644	miRNA	0.654558	0.459238	0.790383	0.90654	1.22397	0.476163
hsa-mir-1208	stem-loop	1.83923	1.24022	1.389	1.10764	-1.22383	0.702354
hsa-mir-10a	stem-loop	0.375471	0.401367	0.62579	0.731835	1.22297	0.405201
HBII-108B	CDBox	0.562841	0.584964	0.637579	1.09037	1.2227	0.610209
hsa-mir-1537	stem-loop	0.464699	0.330181	0.606514	0.768088	1.22252	0.465945
ACA67	HAcaBox	1.1446	1.08201	1.27738	1.52892	1.22251	0.497123
14qII-11	CDBox	1.7751	1.2538	1.36387	1.08554	-1.22242	0.676522
hsa-mir-1825	stem-loop	1.46289	1.11418	0.990173	1.00908	-1.22171	0.552375
hsa-mir-346	stem-loop	2.51669	1.87787	2.35756	2.6148	1.22171	0.714654
hsa-miR-3605-3p	miRNA	0.70628	0.636439	0.926855	0.992844	1.22136	0.402559
SNORA38B	HAcaBox	1.569	0.86737	0.786781	1.07356	-1.22096	0.740746
hsa-miR-2110	miRNA	5.10567	4.38277	4.71324	4.19991	-1.22064	0.77835
ENSG00000239140	snoRNA	0.128776	0.234465	0.314381	0.622243	1.21984	0.538979
ENSG00000212479	snoRNA	0.81335	0.640076	0.943547	1.08283	1.21966	0.479353
hsa-mir-4698	stem-loop	1.1791	1.03842	0.989359	0.6553	-1.21962	0.562055
hsa-mir-146a	stem-loop	0.844644	1.11604	0.793687	0.594407	-1.21951	0.547601
hsa-miR-33a-star	miRNA	0.536296	0.445498	0.835719	0.717506	1.21901	0.43406
ENSG00000251820	snoRNA	0.489503	0.276092	0.89069	0.446005	1.21887	0.636954
ENSG00000212490	snoRNA	1.11591	0.867519	0.768583	0.644147	-1.2187	0.511779
hsa-mir-92a-1	stem-loop	2.14165	2.41948	2.04693	1.9436	-1.21867	0.522257
hsa-mir-92b	stem-loop	2.77954	1.86756	1.86015	2.21688	-1.21844	0.801467
mgh28S-2409	CDBox	3.946	4.59221	4.62063	4.48749	1.21838	0.707122
hsa-miR-3960	miRNA	13.4658	13.2684	13.0307	13.1335	-1.21836	0.480642
hsa-mir-425	stem-loop	1.56598	1.3084	1.78397	1.65954	1.21804	0.517665
hsa-mir-892a	stem-loop	0.680409	0.629677	1.0243	0.854419	1.21783	0.450829
HBI-6	HAcaBox	1.40582	1.28108	1.28108	0.838711	-1.21719	0.621104
hsa-miR-4709-5p	miRNA	0.878515	0.50598	0.353513	0.463969	-1.21715	0.581299
hsa-mir-607	stem-loop	1.72842	1.36688	1.20121	1.32732	-1.21705	0.577997
hsa-mir-4287	stem-loop	0.954496	0.32798	0.402967	0.313026	-1.21693	0.699461
hsa-mir-4436a	stem-loop	0.93733	0.709489	0.633015	0.447791	-1.21673	0.523783
hsa-miR-4711-5p	miRNA	1.43795	1.75914	1.36099	1.27099	-1.21635	0.549856
ENSG00000212145	snoRNA	1.24767	0.542076	0.651639	0.573453	-1.21615	0.730854
ENSG00000252058	snoRNA	1.54923	1.31482	1.10911	1.19069	-1.21598	0.497787
ENSG00000238418	snoRNA	0.850781	1.0028	1.24992	1.16763	1.21586	0.450829
ENSG00000238422	snoRNA	0.992151	1.17465	1.33945	1.39129	1.21585	0.461723
hsa-mir-3125	stem-loop	1.39926	0.636124	0.799026	0.672737	-1.21572	0.751832
ENSG00000238440	snoRNA	0.420149	0.289121	0.590029	0.682448	1.21554	0.444528
ENSG00000238376	snoRNA	0.46232	0.390206	0.802897	0.612489	1.2154	0.472154
hsa-miR-142-5p	miRNA	0.276814	0.264782	0.624964	0.478193	1.21485	0.438206
U43	CDBox	10.7083	10.3968	11.012	10.6543	1.21469	0.632721
hsa-miR-202-star	miRNA	0.50348	0.81476	0.523004	1.35638	1.21468	0.784443
ENSG00000238994	snoRNA	0.834963	0.748348	1.04824	1.09538	1.21432	0.413178
hsa-mir-1193	stem-loop	0.495855	0.457248	0.691862	0.820887	1.21405	0.43301
hsa-miR-582-3p	miRNA	0.654833	0.869223	0.534583	0.430374	-1.21382	0.496593
hsa-miR-4728-3p	miRNA	0.727083	0.855766	1.00414	1.137	1.21348	0.461768
hsa-mir-451	stem-loop	0.46048	0.380167	0.761955	0.636705	1.21336	0.441292
hsa-miR-4732-3p	miRNA	1.11593	0.288938	0.435125	0.41198	-1.21325	0.770222
hsa-miR-548ai	miRNA	1.30272	1.32125	1.10581	0.960792	-1.21309	0.439804
hsa-miR-1973	miRNA	2.3107	3.35459	2.71555	2.394	-1.2124	0.830397
U19	HAcaBox	2.32633	1.80088	1.7786	1.79336	-1.2122	0.659073
hsa-mir-4327	stem-loop	1.12642	0.991202	0.749966	0.812456	-1.21218	0.4429
ENSG00000239049	snoRNA	0.349458	0.415195	0.528044	0.791797	1.21217	0.516215
hsa-mir-4498	stem-loop	0.975943	0.821065	0.637248	0.604749	-1.2121	0.448253
ENSG00000252771	snoRNA	1.09155	1.16728	0.85409	0.849973	-1.21199	0.406234
hsa-miR-3662	miRNA	0.721694	0.785999	0.914542	1.14791	1.21199	0.499295
hsa-mir-548a-2	stem-loop	0.435309	0.572444	0.54029	1.02173	1.21179	0.649115
spike_in-control-36	Spike-in controls	12.7069	12.8644	13.0754	13.0498	1.21164	0.449542
hsa-mir-1270-2	stem-loop	0.863494	0.781453	0.565962	0.525855	-1.21131	0.414464
hsa-mir-4433	stem-loop	1.59456	1.09154	1.03325	1.10063	-1.21092	0.652444
hsa-mir-4317	stem-loop	0.678042	0.908365	0.452224	0.583387	-1.21033	0.514963
hsa-miR-514	miRNA	0.509487	0.595269	0.832728	0.822424	1.21016	0.41381
ENSG00000199370	snoRNA	1.16368	0.913256	0.705741	0.820887	-1.21012	0.521919
ENSG00000238996	snoRNA	0.806882	0.817975	0.999833	1.17476	1.20988	0.461723
HBII-52-23	CDBox	0.834745	0.538964	1.01288	0.910097	1.20969	0.546292
ACA61	HAcaBox	2.16493	1.88325	2.37635	2.22086	1.20959	0.551871
hsa-miR-3676	miRNA	1.12454	0.554043	0.943547	1.28245	1.20891	0.722329
ENSG00000212168	snoRNA	0.265245	0.172405	0.528627	0.456395	1.20889	0.430563
hsa-miR-585	miRNA	1.04914	1.18851	0.943547	0.747432	-1.2086	0.503381
hsa-mir-3620	stem-loop	0.933259	0.696844	0.482461	0.601448	-1.2084	0.517293
U42B	CDBox	1.00546	0.835978	1.2866	1.10086	1.20833	0.509082
hsa-miR-635	miRNA	0.768432	0.838526	0.990388	1.16153	1.20788	0.470383
hsa-miR-4760-5p	miRNA	0.488773	0.38567	0.636201	0.783024	1.20781	0.467187
hsa-miR-4725-5p	miRNA	1.19409	0.487663	0.580072	0.556927	-1.2078	0.738586
hsa-miR-4279	miRNA	0.405965	0.627063	0.372711	0.115639	-1.20776	0.564626
hsa-miR-514b-5p	miRNA	1.31268	0.701035	1.33613	1.22197	1.20764	0.705616
hsa-miR-3689a-5p	miRNA	0.731077	0.673852	0.493875	0.36697	-1.20752	0.443949
hsa-miR-4770	miRNA	0.774262	0.697331	1.18236	0.833125	1.20744	0.576123
ENSG00000201847	snoRNA	0.349645	0.425134	0.767258	0.551292	1.20738	0.497486
ENSG00000212590	snoRNA	0.997046	0.901803	0.648724	0.706548	-1.2073	0.429739
hsa-mir-370	stem-loop	0.764934	0.732276	0.552836	0.400827	-1.20729	0.452128
hsa-mir-3921	stem-loop	1.04914	1.09132	1.40215	1.28184	1.20729	0.438206
hsa-mir-3622a	stem-loop	1.25787	1.08089	0.861568	0.934111	-1.2071	0.476638
hsa-miR-4768-5p	miRNA	0.825453	0.636439	0.554403	0.364743	-1.20696	0.520874
ENSG00000251922	snoRNA	0.792719	0.775294	0.457308	0.56817	-1.20687	0.430812
hsa-miR-4719	miRNA	0.279554	0.486638	0.68813	0.620171	1.20669	0.493387
hsa-miR-3153	miRNA	1.66734	1.08726	1.03691	1.17576	-1.20661	0.697833
hsa-miR-4683	miRNA	0.829765	0.548912	0.367927	0.468873	-1.20659	0.540528
hsa-miR-3125	miRNA	1.09204	1.14272	0.890888	0.802156	-1.20653	0.426597
ENSG00000251848	snoRNA	1.10519	0.516712	0.663369	0.417329	-1.20631	0.714165
hsa-mir-4266	stem-loop	1.1198	0.757699	0.593021	0.744242	-1.20591	0.598653
hsa-miR-4704-5p	miRNA	1.31454	0.489411	0.60199	0.661834	-1.20586	0.778173
hsa-mir-3190	stem-loop	1.67226	1.0372	1.02892	1.14097	-1.20563	0.71829
hsa-mir-3138	stem-loop	2.06075	1.68955	1.83728	1.37345	-1.20563	0.698205
hsa-miR-106a-star	miRNA	1.00231	0.579278	0.466437	0.575585	-1.20563	0.624756
hsa-miR-639	miRNA	1.66758	0.918584	1.24823	0.79854	-1.20556	0.789674
14qI-1	CDBox	0.727083	0.44419	0.731835	0.978251	1.20531	0.58937
hsa-mir-521-2	stem-loop	0.561478	0.681341	0.265245	0.439192	-1.20513	0.492456
ENSG00000212610	snoRNA	0.95367	0.80991	0.631209	0.59435	-1.20498	0.451559
hsa-miR-1249	miRNA	2.14913	1.36263	1.40251	1.57166	-1.2048	0.772721
hsa-miR-4286	miRNA	2.35068	1.15807	1.17072	1.80094	-1.20459	0.869279
hsa-mir-329-2	stem-loop	0.26854	0.25017	0.380939	0.674794	1.20456	0.540928
hsa-mir-99a	stem-loop	1.58511	0.818435	0.761764	1.10482	-1.20454	0.782363
ENSG00000212165	snoRNA	0.536296	0.636439	0.418255	0.217869	-1.20439	0.498515
hsa-miR-147b	miRNA	0.807196	0.710292	0.535494	0.445682	-1.20427	0.444572
ENSG00000238536	snoRNA	0.428054	0.631468	0.835719	0.759993	1.20422	0.496593
hsa-miR-466	miRNA	0.683112	0.389388	0.342495	0.194116	-1.20409	0.56375
hsa-mir-3909	stem-loop	1.37394	0.747588	0.846724	0.738974	-1.20407	0.716103
hsa-miR-548am	miRNA	0.81462	0.59893	0.374451	0.503282	-1.20406	0.514963
hsa-mir-3173	stem-loop	1.54131	1.11503	0.886714	1.23479	-1.20365	0.682565
hsa-miR-2113	miRNA	0.437049	1.10944	0.514327	0.497768	-1.20347	0.73292
hsa-miR-106a	miRNA	12.3469	12.571	12.6991	12.7525	1.20317	0.504494
hsa-mir-1304	stem-loop	0.820887	1.06796	0.731835	0.623435	-1.20312	0.528276
hsa-mir-515-2	stem-loop	0.887157	0.6405	0.534906	0.460022	-1.20277	0.520034
hsa-mir-4476	stem-loop	1.19677	0.772854	0.642776	0.794148	-1.20276	0.636786
hsa-let-7a-2-star	miRNA	0.911989	0.394657	0.783777	1.05531	1.20265	0.697833
hsa-mir-3616	stem-loop	1.11151	0.742601	0.835719	0.48625	-1.20253	0.66439
ENSG00000252582	snoRNA	0.621964	0.651135	0.897122	0.907719	1.20236	0.409668
hsa-miR-640	miRNA	0.711755	0.332398	0.747557	0.828171	1.20229	0.600815
hsa-mir-4531	stem-loop	2.46885	2.04038	2.12015	1.85756	-1.20227	0.662369
ENSG00000207444	snoRNA	0.761889	0.798863	0.90344	1.18856	1.20216	0.539617
hsa-miR-1914	miRNA	1.02721	0.933701	0.643246	0.786824	-1.20199	0.470813
hsa-miR-4740-3p	miRNA	0.933214	1.0662	0.806959	0.661922	-1.20186	0.487178
hsa-mir-4326	stem-loop	2.22395	1.36036	1.62853	1.42532	-1.20183	0.796257
hsa-miR-4676-5p	miRNA	2.00562	1.35803	1.17388	1.65938	-1.2018	0.777925
hsa-mir-520g	stem-loop	2.5529	1.97312	2.51889	2.53742	1.20176	0.697512
hsa-miR-486-3p	miRNA	5.35001	4.05547	4.40411	4.47168	-1.2015	0.865896
hsa-mir-19a	stem-loop	0.321995	0.513625	0.693189	0.671307	1.20117	0.485444
hsa-mir-3149	stem-loop	0.754526	0.469657	0.831804	0.920856	1.201	0.549711
ENSG00000238811	snoRNA	1.17533	0.778878	0.785402	0.6404	-1.20097	0.62338
ENSG00000239182	snoRNA	0.756787	0.782604	0.527128	0.484812	-1.20058	0.415936
hsa-miR-487a	miRNA	1.76177	1.33109	1.2504	1.3154	-1.20041	0.631611
ENSG00000239133	snoRNA	0.740167	0.702811	0.984785	0.985106	1.20035	0.413659
ENSG00000252888	snoRNA	1.41616	0.986187	1.06566	0.809955	-1.20027	0.664185
ENSG00000252672	snoRNA	0.576109	0.584964	0.745988	0.941669	1.20021	0.489974
hsa-mir-485	stem-loop	0.711085	0.649034	0.474888	0.358793	-1.20015	0.450273
ENSG00000238752	snoRNA	0.880632	0.569496	0.702311	1.274	1.20005	0.72953
hsa-miR-4769-3p	miRNA	0.934463	1.17743	0.780575	0.805314	-1.19997	0.516111
hsa-mir-1269b	stem-loop	0.42887	0.501093	0.66103	0.794817	1.19992	0.461723
ENSG00000239145	snoRNA	0.623622	0.656289	0.985427	0.820163	1.19984	0.472845
hsa-mir-1261	stem-loop	1.21146	0.566289	0.66993	0.582149	-1.19983	0.729737
hsa-mir-548ae-1	stem-loop	1.01785	1.03634	0.763122	0.766422	-1.19941	0.412496
hsa-mir-4468	stem-loop	1.67694	0.922853	0.938182	1.13746	-1.1992	0.772383
ENSG00000238779	snoRNA	1.71987	1.33109	2.05405	1.52068	1.19904	0.733466
hsa-miR-3665	miRNA	13.6169	13.586	13.396	13.284	-1.19872	0.444572
hsa-miR-4684-5p	miRNA	0.608347	0.643225	0.731835	1.04259	1.19866	0.561424
hsa-mir-1280	stem-loop	1.29339	0.90728	0.887234	0.790916	-1.19853	0.612816
hsa-miR-105-star	miRNA	0.638845	0.843336	0.999802	1.00391	1.19811	0.496699
hsa-miR-3150a-5p	miRNA	0.741332	1.09441	0.748605	0.565682	-1.19808	0.613346
hsa-mir-4729	stem-loop	0.932005	0.646609	1.12726	0.972497	1.19795	0.569352
hsa-mir-4526	stem-loop	2.46487	1.90561	1.83571	2.01372	-1.19791	0.70434
hsa-let-7g	stem-loop	0.920454	1.11959	0.84398	0.675072	-1.19789	0.529782
ENSG00000251911	snoRNA	0.713287	0.470807	0.752072	0.952932	1.19786	0.564
hsa-mir-4776-2	stem-loop	2.19298	1.18029	1.34844	1.50449	-1.19762	0.831728
hsa-mir-4514	stem-loop	0.780435	0.600916	0.528793	0.332367	-1.19756	0.532906
hsa-miR-300	miRNA	0.644092	0.872948	1.16413	0.872948	1.1975	0.597564
ENSG00000199769	snoRNA	0.585206	0.787262	0.877322	1.01511	1.19746	0.519356
hsa-miR-548ah	miRNA	0.929544	0.771589	1.14474	1.07628	1.19743	0.479748
hsa-mir-146b	stem-loop	0.820887	0.707766	0.774883	1.27335	1.1973	0.673167
ENSG00000238902	snoRNA	0.566432	0.840448	0.692315	1.23377	1.19715	0.713705
hsa-mir-150	stem-loop	1.34889	0.913164	0.955938	0.78697	-1.19713	0.652026
hsa-miR-1286	miRNA	1.83014	1.42032	1.46181	1.26969	-1.19705	0.644909
HBII-85-5	CDBox	0.890608	1.25008	0.902531	0.719603	-1.19688	0.618273
hsa-mir-330	stem-loop	0.833882	0.532693	0.833882	1.05054	1.19658	0.599329
hsa-miR-1204	miRNA	0.667136	0.391334	0.976311	0.599714	1.19646	0.652321
hsa-miR-4261	miRNA	2.11203	1.65231	1.49086	1.75612	-1.19639	0.683245
hsa-miR-4723-3p	miRNA	0.827634	0.4388	0.232832	0.516498	-1.19628	0.659408
hsa-miR-122-star	miRNA	0.639751	0.697044	0.776802	1.07643	1.196	0.560546
U31	CDBox	1.44129	0.87842	1.60587	1.23005	1.1959	0.743121
ENSG00000212593	snoRNA	0.757044	0.767614	1.07718	0.963666	1.1959	0.448212
ACA2b	HAcaBox	0.65364	0.710368	0.383556	0.464315	-1.19588	0.441388
hsa-miR-1471	miRNA	2.17285	1.149	1.63708	1.16922	-1.19564	0.84655
ENSG00000252020	snoRNA	0.862986	0.933071	0.638284	0.642463	-1.19553	0.430506
hsa-mir-767	stem-loop	0.66885	1.03465	0.493053	0.695411	-1.19542	0.629722
ENSG00000252077	snoRNA	0.944998	0.945998	1.14311	1.26287	1.1954	0.450829
hsa-mir-4760	stem-loop	0.412537	0.412537	0.439524	0.900023	1.19519	0.651406
hsa-mir-30a	stem-loop	0.836465	0.694346	0.814985	1.22957	1.19489	0.641054
ENSG00000238838	snoRNA	0.570321	0.766389	0.994876	0.854912	1.19461	0.522053
hsa-miR-4755-3p	miRNA	1.15342	1.07335	0.808205	0.905784	-1.19449	0.455805
ENSG00000238312	snoRNA	0.212383	0.372656	0.519527	0.578285	1.19448	0.482598
ENSG00000221125	snoRNA	1.1617	0.956136	0.94441	0.660744	-1.19444	0.59022
hsa-mir-548i-3	stem-loop	0.257746	0.289877	0.486615	0.573543	1.19438	0.44116
ENSG00000238897	snoRNA	2.23828	1.26745	1.4509	1.54269	-1.19422	0.825242
ENSG00000252646	snoRNA	0.731075	0.392553	0.385287	0.226214	-1.19422	0.604197
ENSG00000238390	snoRNA	0.706388	0.431597	0.395521	0.230843	-1.19401	0.573381
hsa-miR-1229	miRNA	1.07593	0.950646	1.17388	1.36422	1.19397	0.514963
hsa-miR-1827	miRNA	0.614398	0.835918	0.975373	0.984769	1.19326	0.512736
ENSG00000252284	snoRNA	0.566965	0.375608	0.724376	0.7276	1.19309	0.496699
hsa-mir-4441	stem-loop	0.926415	0.685364	0.588254	0.514276	-1.19303	0.530999
hsa-miR-4724-5p	miRNA	1.12311	0.768166	0.634883	0.74867	-1.19239	0.607523
hsa-mir-1301	stem-loop	2.25918	1.064	1.38117	1.43519	-1.19202	0.861075
hsa-mir-495	stem-loop	0.840938	0.929132	0.651196	0.613093	-1.19159	0.446739
hsa-miR-93	miRNA	10.9875	11.5334	11.524	11.5025	1.19155	0.697281
hsa-miR-3914	miRNA	0.362851	0.422536	0.512088	0.778942	1.19154	0.548375
14qI-9	CDBox	0.531653	0.503551	0.715029	0.825619	1.19145	0.454607
hsa-miR-374a-star	miRNA	0.255453	0.278757	0.570572	0.468873	1.19137	0.450168
hsa-miR-296-5p	miRNA	1.37182	0.638225	0.703244	0.802099	-1.19115	0.769957
hsa-miR-1245b-3p	miRNA	0.693325	0.779361	0.867119	1.11022	1.19113	0.537166
hsa-miR-4727-3p	miRNA	3.75369	1.98344	2.92538	2.30789	-1.1908	0.918438
hsa-mir-101-2	stem-loop	1.05799	0.778311	0.630857	0.701592	-1.1908	0.559234
hsa-mir-3689d-1	stem-loop	1.01763	0.926092	0.725166	0.715601	-1.19043	0.446934
hsa-miR-548d-3p	miRNA	0.727083	0.854094	0.548912	0.529401	-1.19039	0.462882
hsa-mir-126	stem-loop	1.10582	0.981007	0.747197	0.837009	-1.19029	0.479748
hsa-miR-1257	miRNA	1.12517	1.06144	0.783648	0.900625	-1.19017	0.467166
hsa-mir-4726	stem-loop	0.890057	0.549217	0.576256	0.36074	-1.19015	0.629243
ENSG00000199452	snoRNA	1.84545	1.22583	1.15137	1.41781	-1.19008	0.749691
spike_in-control-28	Spike-in controls	0.319946	0.337385	0.717788	0.440753	1.18971	0.553887
hsa-mir-128-2	stem-loop	1.07159	0.922808	0.80179	0.691726	-1.18957	0.497158
hsa-mir-141	stem-loop	1.25198	1.89641	1.3711	1.27662	-1.18948	0.742327
hsa-mir-1-2	stem-loop	0.702088	0.484009	0.281651	0.40397	-1.1894	0.534386
hsa-mir-7-1	stem-loop	0.983662	0.651678	1.15191	0.983662	1.1893	0.611632
hsa-mir-3910-1	stem-loop	1.17916	0.839627	1.21981	1.2992	1.1893	0.596888
ENSG00000239157	snoRNA	0.528437	0.35764	0.654448	0.731835	1.18929	0.498414
U57	CDBox	5.39832	5.17731	5.5417	5.53412	1.18928	0.517682
hsa-mir-606	stem-loop	0.625364	0.642224	0.387938	0.379578	-1.18924	0.429136
hsa-miR-580	miRNA	1.16989	0.819011	1.18812	1.30084	1.18923	0.609955
hsa-miR-3923	miRNA	0.917814	1.18493	0.925449	0.677489	-1.18913	0.607523
hsa-miR-4303	miRNA	1.11019	0.961407	1.36938	1.20181	1.18904	0.519298
hsa-mir-29c	stem-loop	0.929544	0.833938	0.559289	0.705085	-1.18884	0.493387
hsa-mir-3168	stem-loop	0.580683	0.616994	0.298205	0.40038	-1.18883	0.455845
hsa-mir-4778	stem-loop	0.13387	0.548912	0.628431	0.553228	1.18874	0.641127
hsa-mir-4731	stem-loop	0.770603	0.906307	0.557312	0.621242	-1.18853	0.479923
hsa-mir-579	stem-loop	0.628534	0.538593	0.843047	0.822352	1.1885	0.44962
hsa-mir-198	stem-loop	1.17183	0.797753	0.623321	0.848527	-1.18827	0.6493
hsa-mir-4783	stem-loop	2.8645	2.10034	2.10788	2.36075	-1.18765	0.791182
hsa-mir-664	stem-loop	1.19813	0.582119	1.11799	1.15807	1.18748	0.733082
hsa-mir-548l	stem-loop	0.926896	0.582079	0.514794	0.498904	-1.18726	0.598653
hsa-miR-4444	miRNA	0.574991	0.485294	0.41639	0.148816	-1.18718	0.560243
hsa-miR-4493	miRNA	0.536296	0.432044	0.580824	0.882525	1.18715	0.583362
U44	CDBox	5.20386	4.08167	5.00517	4.77491	1.18696	0.858824
hsa-mir-4704	stem-loop	1.20578	0.855555	0.855555	0.711461	-1.18687	0.619909
hsa-miR-885-5p	miRNA	0.820887	1.08557	0.834092	0.578228	-1.18679	0.61339
hsa-miR-3145-3p	miRNA	0.549836	0.57741	0.756073	0.864955	1.18665	0.461723
hsa-mir-4490	stem-loop	0.472565	1.2866	1.18775	1.06509	1.1866	0.79708
ENSG00000252405	snoRNA	0.626775	0.688218	0.615944	0.205403	-1.18659	0.640987
hsa-mir-3669	stem-loop	0.314039	0.427605	0.604365	0.630707	1.1865	0.462927
ENSG00000238577	snoRNA	1.01064	0.591006	1.03831	1.05648	1.18639	0.643435
ENSG00000238982	snoRNA	1.16603	1.01197	0.843569	0.841444	-1.18632	0.484727
hsa-miR-3683	miRNA	0.610794	0.163142	0.673661	0.592675	1.18608	0.662034
hsa-mir-545	stem-loop	1.12548	0.614003	0.469241	0.777877	-1.18606	0.727373
ENSG00000238546	snoRNA	0.13127	0.143341	0.454788	0.311746	1.18588	0.480609
ENSG00000238433	snoRNA	1.2359	1.52054	1.82945	1.41874	1.18581	0.684131
hsa-mir-520b	stem-loop	2.23577	1.02595	1.47145	1.29853	-1.18581	0.868192
hsa-miR-3120-5p	miRNA	1.44868	1.1571	1.6057	1.49075	1.18537	0.582508
hsa-mir-409	stem-loop	0.936122	1.17959	0.948738	0.676497	-1.18529	0.613616
hsa-mir-621	stem-loop	0.525783	0.594915	0.79017	0.820887	1.18524	0.448668
hsa-mir-3915	stem-loop	0.575429	0.815578	0.839112	1.04202	1.18514	0.583362
hsa-miR-3917	miRNA	1.91792	1.60432	1.54154	1.4909	-1.18501	0.585693
ENSG00000207171	snoRNA	1.20802	0.728356	0.653894	0.792852	-1.18494	0.685675
ACA13	HAcaBox	1.63661	1.54548	2.02246	1.64923	1.18493	0.625937
hsa-miR-559	miRNA	0.823437	0.750764	0.483056	0.602164	-1.18467	0.480473
U108	HAcaBox	0.628346	0.646753	0.997005	0.767071	1.18467	0.530627
hsa-miR-32-star	miRNA	0.629637	0.843048	0.577759	0.40596	-1.18467	0.559663
hsa-mir-4685	stem-loop	0.903848	0.839518	0.702534	0.552293	-1.18449	0.493566
U72	HAcaBox	0.51618	0.74242	0.862283	0.884485	1.18434	0.529753
hsa-mir-4776-1	stem-loop	2.58327	2.2766	2.60066	2.74721	1.18427	0.59947
hsa-miR-4524	miRNA	1.08756	1.05249	0.857227	0.795306	-1.18407	0.449052
hsa-mir-1302-11	stem-loop	0.516151	0.580261	1.00491	0.578955	1.18405	0.652261
ENSG00000201042	snoRNA	2.14553	1.30546	1.44939	1.51482	-1.18377	0.807292
ENSG00000239024	snoRNA	0.717591	0.899617	0.648654	0.481809	-1.18376	0.543047
hsa-mir-3139	stem-loop	0.756072	0.635143	0.986405	0.891399	1.18369	0.4904
hsa-mir-758	stem-loop	0.428096	0.472565	0.636439	0.750707	1.18365	0.472588
hsa-mir-4667	stem-loop	0.907591	0.95626	0.856843	1.49344	1.18363	0.745585
hsa-mir-4679-1	stem-loop	0.338173	0.320968	0.602559	0.542981	1.18362	0.447092
hsa-miR-4792	miRNA	1.98707	1.54754	1.68622	1.3621	-1.18357	0.706403
ENSG00000212338	snoRNA	1.70746	1.15807	1.04487	1.33488	-1.18336	0.73935
ACA7B	HAcaBox	4.76288	2.5775	3.51189	3.34357	-1.18301	0.934816
hsa-miR-3169	miRNA	0.99321	0.89862	0.808761	0.598188	-1.18299	0.53312
ENSG00000239094	snoRNA	0.623559	0.442085	0.214057	0.366745	-1.18298	0.536732
ENSG00000251909	snoRNA	2.11716	2.30709	1.88319	2.05626	-1.18296	0.551217
ENSG00000201407	snoRNA	0.635467	0.548912	0.731835	0.937305	1.18294	0.52922
hsa-miR-191	miRNA	9.77931	9.82134	10.0337	10.0513	1.18274	0.443949
hsa-miR-92a	miRNA	11.8201	11.5403	11.8445	11.9995	1.18248	0.59022
hsa-mir-577	stem-loop	1.01352	0.49792	0.847037	1.148	1.18247	0.732272
ENSG00000252356	snoRNA	0.722374	0.81006	0.6459	0.403061	-1.18242	0.553096
HBII-420	CDBox	1.71949	1.69658	2.09847	1.80102	1.18239	0.577912
hsa-mir-3116-2	stem-loop	0.921577	1.08157	0.758977	0.760758	-1.18239	0.494757
14qII-1	CDBox	0.69265	1.1374	1.18694	1.12635	1.18232	0.66439
hsa-mir-4436b	stem-loop	1.83677	1.61326	1.58911	1.3778	-1.18227	0.583474
ENSG00000252227	snoRNA	0.939963	1.27513	0.990695	0.741511	-1.18217	0.649095
ENSG00000239170	snoRNA	1.06882	0.796021	0.761635	0.620513	-1.1821	0.583474
ENSG00000252917	snoRNA	1.02914	0.817444	0.615086	0.749681	-1.18174	0.549292
hsa-mir-524	stem-loop	1.33502	0.575077	0.626881	0.801729	-1.1816	0.791589
ENSG00000238724	snoRNA	0.451151	0.717943	0.945234	0.704858	1.1814	0.616586
hsa-miR-1289	miRNA	0.368503	0.398718	0.675611	0.572447	1.18133	0.468547
ENSG00000221455	snoRNA	0.828557	0.903295	1.21353	0.998888	1.18123	0.533343
hsa-miR-518c	miRNA	0.678516	0.668628	0.401091	0.465715	-1.18113	0.450829
hsa-miR-497-star	miRNA	0.607526	0.607526	0.907297	0.787716	1.18098	0.475922
ENSG00000238368	snoRNA	1.77032	1.22864	1.42655	1.09255	-1.18093	0.748766
hsa-miR-3941	miRNA	0.480158	0.601771	0.290416	0.311746	-1.1809	0.478601
ENSG00000252427	snoRNA	0.854444	1.04914	0.966041	0.458003	-1.1808	0.710288
ENSG00000238298	snoRNA	0.860048	1.03669	0.719245	0.698868	-1.18043	0.505753
ENSG00000252204	snoRNA	0.797714	0.840199	0.408401	0.751185	-1.18031	0.610209
ENSG00000251699	snoRNA	1.08347	0.903416	1.23952	1.22499	1.18002	0.507543
hsa-miR-4496	miRNA	0.943547	0.691317	1.16464	0.947468	1.17986	0.603182
hsa-miR-3647-3p	miRNA	1.09055	0.65704	1.03865	1.18493	1.17935	0.673376
hsa-mir-33a	stem-loop	0.775799	0.67414	1.20029	0.725616	1.17934	0.687453
hsa-miR-1468	miRNA	1.00811	0.659579	0.560711	0.631045	-1.17933	0.617727
ENSG00000238869	snoRNA	0.60482	0.614421	0.804542	0.889722	1.17896	0.462262
hsa-miR-133b	miRNA	0.443516	0.765178	0.265245	0.468873	-1.17877	0.634122
hsa-mir-548a-3	stem-loop	0.819664	0.811772	0.61835	0.538553	-1.17876	0.461621
ENSG00000199675	snoRNA	0.813751	0.657544	0.578094	0.419116	-1.17857	0.534386
hsa-mir-4636	stem-loop	0.418526	0.265245	0.484531	0.673121	1.17849	0.549702
hsa-mir-554	stem-loop	0.58216	0.890967	0.428399	0.571112	-1.17838	0.610209
ENSG00000238887	snoRNA	0.916839	0.540487	0.447851	0.53631	-1.1782	0.638523
hsa-mir-590	stem-loop	0.411669	0.460839	0.537966	0.807309	1.17804	0.568904
hsa-miR-4701-5p	miRNA	0.455396	0.576948	0.668807	0.835969	1.1779	0.527198
hsa-miR-1233	miRNA	1.13504	0.975964	1.13504	1.44832	1.17787	0.617726
hsa-mir-4786	stem-loop	1.09037	0.964238	0.731835	0.850451	-1.17785	0.506818
hsa-miR-3158-3p	miRNA	0.576413	0.603826	0.490039	1.16242	1.17781	0.765375
hsa-miR-338-3p	miRNA	0.422622	0.46781	0.681222	0.681222	1.17773	0.451022
ENSG00000253067	snoRNA	0.939297	0.642506	1.14641	0.906874	1.17751	0.636954
ENSG00000200969	snoRNA	0.97393	1.17469	1.09995	1.51992	1.17742	0.6804
hsa-mir-454	stem-loop	0.620839	0.71457	0.659289	1.14731	1.17739	0.695509
hsa-miR-4457	miRNA	0.690431	0.433012	0.705263	0.889143	1.1773	0.596879
hsa-miR-4761-5p	miRNA	1.28897	0.728396	1.24895	1.23925	1.17725	0.725097
hsa-miR-4777-3p	miRNA	0.859008	0.548912	0.413374	0.523728	-1.17724	0.604197
hsa-let-7e	stem-loop	1.1332	0.888157	0.883361	0.667489	-1.17711	0.603367
hsa-miR-4300	miRNA	0.943547	0.932778	1.04914	1.29761	1.17708	0.555816
hsa-mir-3682	stem-loop	0.799679	1.13626	0.835719	0.629832	-1.17706	0.64403
ENSG00000252199	snoRNA	0.443261	0.636439	0.729056	0.820887	1.17701	0.532269
hsa-miR-548ak	miRNA	0.346554	0.417759	0.615009	0.619473	1.17698	0.46131
ENSG00000252384	snoRNA	0.666956	0.940972	0.584859	0.553341	-1.1768	0.572547
ENSG00000238975	snoRNA	0.284272	0.163522	0.436488	0.48004	1.17639	0.487837
ACA55	HAcaBox	1.17388	0.855766	0.991707	0.569586	-1.17624	0.710288
hsa-mir-122	stem-loop	0.883379	0.795851	1.19236	0.955198	1.17623	0.55975
hsa-miR-1284	miRNA	1.26928	0.717951	0.698529	0.820434	-1.1762	0.728142
hsa-mir-18a	stem-loop	0.453554	0.212099	0.476486	0.657181	1.1761	0.589852
ENSG00000212551	snoRNA	1.04696	0.97949	1.07665	1.41773	1.17606	0.618588
hsa-mir-193b	stem-loop	1.14403	0.524573	0.731835	0.468873	-1.17605	0.767715
ENSG00000238691	snoRNA	0.957614	0.642109	0.569092	0.562979	-1.17595	0.59867
hsa-miR-4760-3p	miRNA	0.629709	0.913375	0.539275	0.536652	-1.17575	0.579084
ENSG00000252572	snoRNA	0.641632	0.660023	0.435125	0.39956	-1.17567	0.454114
hsa-mir-194-2	stem-loop	1.19415	1.34632	0.96067	1.11284	-1.17567	0.534386
ENSG00000252878	snoRNA	0.573306	0.308589	0.573306	0.775179	1.17552	0.610209
U58A	CDBox	0.701068	1.02717	1.2424	0.951	1.17493	0.669775
hsa-miR-936	miRNA	1.46623	1.03553	1.24895	0.787842	-1.17486	0.754345
ENSG00000238781	snoRNA	0.707957	0.587172	0.905286	0.854691	1.17481	0.492797
ENSG00000238311	snoRNA	0.896793	0.670457	0.508226	0.594251	-1.17478	0.555769
hsa-miR-4664-5p	miRNA	2.43833	1.59021	2.43193	2.06133	1.17476	0.834068
hsa-miR-2355-5p	miRNA	0.878305	0.792615	1.20963	0.925965	1.17474	0.588704
snR38A	CDBox	1.83365	1.4864	1.82351	1.96118	1.17472	0.636975
ENSG00000252531	snoRNA	1.19865	1.12318	1.44895	1.33739	1.17467	0.493638
ENSG00000252049	snoRNA	0.589958	0.798924	0.919909	0.933011	1.17448	0.533343
hsa-miR-3616-3p	miRNA	1.60518	0.922177	0.746547	1.3169	-1.17443	0.828532
hsa-mir-190	stem-loop	0.497845	0.314779	0.545012	0.731355	1.17436	0.567096
hsa-miR-4272	miRNA	0.493605	0.760126	0.906296	0.810901	1.17424	0.581915
U107	HAcaBox	1.26606	0.87854	0.803802	0.87854	-1.17375	0.6493
hsa-mir-509-3	stem-loop	0.994916	0.627504	0.699724	0.460739	-1.17363	0.672674
hsa-mir-199b	stem-loop	1.62926	1.08681	1.69412	1.48373	1.17356	0.73791
ENSG00000199212	snoRNA	0.761909	0.8907	0.67759	0.513977	-1.17326	0.534386
hsa-miR-216a	miRNA	0.592948	0.571405	0.660894	0.964142	1.17311	0.596493
ENSG00000239166	snoRNA	0.256526	0.423028	0.502513	0.636439	1.17259	0.539617
HBII-52-35	CDBox	0.314967	0.493862	0.515169	0.752405	1.17232	0.593193
hsa-miR-3130-3p	miRNA	2.13215	2.42161	2.03098	2.06472	-1.17205	0.59022
hsa-miR-764	miRNA	1.03177	0.872007	0.714795	0.731835	-1.17168	0.509923
hsa-mir-129-2	stem-loop	1.10228	0.658483	1.1112	1.10608	1.17142	0.678688
ENSG00000238501	snoRNA	0.788082	0.31219	0.834825	0.721584	1.17127	0.7001
ENSG00000207027	snoRNA	0.728749	0.551558	0.544129	0.280681	-1.17101	0.609649
ENSG00000252844	snoRNA	0.73236	0.709056	0.785356	1.11148	1.17098	0.614676
ENSG00000239079	snoRNA	1.0425	0.982812	0.922208	0.647864	-1.1709	0.586008
hsa-miR-323b-5p	miRNA	0.971292	0.635714	0.712061	0.439725	-1.17089	0.674211
hsa-miR-126-star	miRNA	0.598345	0.664954	0.811825	0.906212	1.1707	0.491766
hsa-mir-593	stem-loop	1.07474	0.895858	0.656699	0.85921	-1.17068	0.579223
ENSG00000212624	snoRNA	0.934464	0.537748	0.468616	0.548912	-1.17068	0.658796
hsa-mir-636	stem-loop	1.16653	0.688999	0.758193	0.642678	-1.17067	0.702278
U79	CDBox	0.814916	0.926822	1.04873	1.14712	1.17044	0.506008
ENSG00000252435	snoRNA	0.65232	0.797284	0.548912	0.447467	-1.17008	0.522054
HBII-85-3	CDBox	0.406039	0.576945	0.323269	0.206804	-1.16996	0.539999
ENSG00000239072	snoRNA	0.709024	0.829881	0.639893	0.446295	-1.16988	0.555539
hsa-miR-1248	miRNA	0.423028	0.543984	0.614205	0.805221	1.16976	0.553895
ENSG00000212604	snoRNA	0.626042	0.578875	1.04914	0.607723	1.16957	0.68228
ENSG00000199470	snoRNA	0.457432	0.172606	0.698193	0.383785	1.16956	0.671867
hsa-miR-566	miRNA	1.24237	1.29701	1.03509	1.05263	-1.16945	0.469973
hsa-miR-4781-3p	miRNA	1.10846	1.16489	0.90114	0.921409	-1.1691	0.472019
ENSG00000212581	snoRNA	0.649762	0.640382	0.436341	0.403216	-1.16901	0.46532
hsa-mir-889	stem-loop	0.776084	0.481662	0.422712	0.384455	-1.16901	0.598782
hsa-miR-624	miRNA	0.474386	0.661468	0.907971	0.678014	1.16883	0.598782
hsa-mir-511-1	stem-loop	0.774545	0.798863	0.553277	0.570151	-1.16877	0.464543
hsa-mir-195	stem-loop	0.71437	0.799659	0.71381	1.24995	1.16867	0.730337
HBII-85-14	CDBox	0.371922	0.839972	0.438679	0.324093	-1.16842	0.701441
HBII-85-16	CDBox	0.791212	0.791025	0.566753	0.566753	-1.16826	0.462882
hsa-miR-4640-3p	miRNA	0.960115	0.572788	0.832909	1.14737	1.16772	0.710219
ENSG00000252709	snoRNA	0.769356	0.722848	0.871302	1.06825	1.1677	0.541633
hsa-mir-518a-1	stem-loop	0.72913	0.636439	0.407252	0.511005	-1.16769	0.505702
hsa-mir-466	stem-loop	0.573542	0.625226	0.803653	0.84218	1.16759	0.476558
ENSG00000252314	snoRNA	1.29991	0.923721	1.05095	0.726258	-1.16733	0.709983
hsa-miR-1253	miRNA	0.774365	0.926114	1.01255	1.13398	1.16718	0.536697
hsa-miR-18b-star	miRNA	0.61959	0.757112	0.379075	0.552167	-1.16694	0.555816
mgU6-53	CDBox	0.619179	0.363527	0.4545	0.973205	1.16675	0.747162
ENSG00000238708	snoRNA	0.436308	0.618909	0.870633	0.629479	1.16671	0.607136
hsa-mir-4422	stem-loop	1.02667	0.818047	0.581824	0.818047	-1.16669	0.615089
hsa-mir-4282	stem-loop	0.679343	0.525358	0.413452	0.346554	-1.16663	0.522206
hsa-miR-593-star	miRNA	1.42532	1.26601	1.37314	1.76193	1.16624	0.67555
ENSG00000253014	snoRNA	2.31355	1.89473	2.22397	2.4276	1.16607	0.697833
hsa-miR-4686	miRNA	1.00483	0.765934	0.853291	0.474314	-1.16601	0.690283
14qI-8	CDBox	1.12623	0.925552	0.714895	0.893759	-1.166	0.586733
hsa-mir-4720	stem-loop	0.70448	0.584924	0.70448	1.02795	1.16596	0.634739
hsa-miR-4667-3p	miRNA	0.353071	0.19017	0.583634	0.401349	1.16544	0.572299
ENSG00000252657	snoRNA	0.843249	0.843249	0.586244	0.658857	-1.1653	0.482991
hsa-mir-548ag-2	stem-loop	0.311024	0.355454	0.59469	0.513141	1.16528	0.491034
ENSG00000201811	snoRNA	0.533403	0.720365	0.808146	0.885418	1.16465	0.548215
ENSG00000238318	snoRNA	0.682898	0.739639	0.513057	0.469905	-1.16456	0.483315
ENSG00000252291	snoRNA	0.43263	0.374007	0.593649	0.651956	1.16432	0.488603
hsa-miR-3678-5p	miRNA	0.706481	0.636439	0.435125	0.468873	-1.1643	0.486411
ENSG00000252372	snoRNA	0.440143	0.527666	0.744993	0.661615	1.16425	0.503381
ENSG00000252045	snoRNA	0.720962	0.403073	0.741752	0.820887	1.16417	0.627864
hsa-miR-200b	miRNA	2.07602	1.60066	1.5702	1.6679	-1.16416	0.709768
hsa-miR-3074-5p	miRNA	0.618281	1.05941	1.23467	0.881565	1.16415	0.74556
ENSG00000251795	snoRNA	0.972322	0.732945	0.552039	0.714696	-1.16414	0.603346
hsa-mir-4662b	stem-loop	0.450986	0.475288	0.622159	0.742239	1.16398	0.504509
ENSG00000252387	snoRNA	0.839163	0.718591	0.574223	0.545606	-1.1639	0.505537
hsa-miR-140-3p	miRNA	7.05533	7.05497	6.86675	6.80587	-1.1638	0.482211
HBII-85-22	CDBox	1.06311	0.798863	0.692591	0.731835	-1.16374	0.589852
hsa-miR-4694-3p	miRNA	0.8796	0.568756	0.499071	0.511915	-1.16367	0.617726
hsa-mir-765	stem-loop	1.75819	1.24817	1.25658	1.31258	-1.1636	0.725763
hsa-mir-299	stem-loop	0.479901	0.647036	0.362438	0.327318	-1.1636	0.529782
hsa-miR-200a	miRNA	1.19361	1.30391	1.42394	0.636439	-1.16358	0.819635
hsa-miR-590-3p	miRNA	0.11229	0.319488	0.548912	0.319488	1.16337	0.617285
hsa-miR-329	miRNA	0.315883	0.659792	0.367847	0.172189	-1.16297	0.666648
hsa-mir-4780	stem-loop	0.426878	0.776171	0.476415	0.291773	-1.16266	0.666854
hsa-miR-3973	miRNA	0.572177	0.694391	0.688737	1.01257	1.16261	0.641127
ENSG00000201129	snoRNA	0.637185	0.603594	0.824826	0.850596	1.16257	0.479923
hsa-mir-200b	stem-loop	2.07735	2.23168	2.29422	2.44855	1.16221	0.561868
hsa-miR-3613-5p	miRNA	0.423028	1.66315	1.20455	1.31513	1.16211	0.887472
HBII-289	CDBox	1.01172	0.729634	1.25057	0.924193	1.16208	0.688491
hsa-miR-545	miRNA	0.327465	0.55009	0.764296	0.546431	1.16198	0.621298
hsa-miR-380-star	miRNA	0.717531	0.653167	0.518202	0.42007	-1.16168	0.505702
hsa-mir-3158-1	stem-loop	1.03811	0.788562	0.560618	0.834787	-1.16121	0.656862
ENSG00000251979	snoRNA	0.982862	0.88139	0.902163	0.530969	-1.16115	0.66439
hsa-mir-759	stem-loop	0.843396	0.837838	0.642082	0.608142	-1.16111	0.481299
hsa-miR-4645-3p	miRNA	1.17388	1.14742	0.913754	0.976548	-1.1611	0.490066
ENSG00000212533	snoRNA	0.84515	1.15807	0.838395	0.733868	-1.16109	0.634411
hsa-miR-4682	miRNA	1.80754	1.00481	1.23181	1.14965	-1.16106	0.824881
ENSG00000238294	snoRNA	0.86922	0.973715	1.08965	1.18406	1.16102	0.517686
ENSG00000239008	snoRNA	0.782568	0.697044	0.4395	0.609699	-1.16087	0.547601
hsa-mir-720	stem-loop	0.835067	0.722011	0.943703	1.04348	1.16075	0.523519
hsa-mir-302f	stem-loop	0.285023	0.474732	0.636439	0.553316	1.1607	0.558954
hsa-mir-4652	stem-loop	0.423028	0.546698	0.705989	0.693085	1.16044	0.510568
ENSG00000207187	snoRNA	1.65266	1.64284	2.09163	1.63302	1.16036	0.703516
ENSG00000221345	snoRNA	0.582974	0.423028	0.731835	0.703175	1.1603	0.530999
14qII-7	CDBox	1.1109	1.01785	1.22517	1.33238	1.16022	0.519298
hsa-miR-4471	miRNA	1.11895	0.937984	0.799925	0.828623	-1.16005	0.543793
hsa-mir-378c	stem-loop	2.0097	1.22789	1.40215	1.40718	-1.16001	0.820516
hsa-mir-1292	stem-loop	1.04914	1.01844	0.90343	0.736221	-1.15987	0.534524
hsa-mir-135a-2	stem-loop	0.857179	0.904133	0.692337	0.641142	-1.15983	0.492797
hsa-mir-4418	stem-loop	1.33505	0.988668	0.999429	0.896687	-1.15974	0.654042
hsa-mir-571	stem-loop	0.938539	0.977239	0.744143	0.744143	-1.1597	0.483619
hsa-miR-5096	miRNA	2.75517	1.42852	1.83247	2.77842	1.15958	0.920702
hsa-miR-3161	miRNA	1.42532	1.31112	1.31112	0.99819	-1.15955	0.639138
HBII-85-11	CDBox	0.673034	0.657229	0.673034	0.230989	-1.15919	0.697833
hsa-mir-3609	stem-loop	0.834108	0.521289	0.934252	0.846724	1.15893	0.635669
ENSG00000238612	snoRNA	0.860395	0.848192	1.09974	1.03367	1.15862	0.493387
ENSG00000253007	snoRNA	0.863616	0.67457	0.564602	0.548912	-1.15856	0.551595
hsa-miR-630	miRNA	0.92925	0.558057	0.505028	0.558057	-1.15838	0.66439
hsa-miR-620	miRNA	0.525387	0.472565	0.731835	0.690066	1.15827	0.493712
ENSG00000199666	snoRNA	1.30814	1.08231	1.66953	1.1443	1.15804	0.757391
hsa-miR-3174	miRNA	0.919345	0.798863	0.981893	1.15967	1.15803	0.56699
ENSG00000200538	snoRNA	0.382127	0.358618	0.620749	0.543066	1.15792	0.497787
ENSG00000238451	snoRNA	1.03831	0.656497	0.675938	0.59661	-1.15759	0.67438
ENSG00000239129	snoRNA	1.53916	1.36938	1.34906	1.13735	-1.15754	0.603367
hsa-mir-1-1	stem-loop	0.666733	0.537448	0.763278	0.863006	1.15753	0.535121
hsa-miR-4795-3p	miRNA	0.709233	0.737723	0.606154	0.418908	-1.15745	0.553865
HBII-437	CDBox	0.372019	0.50258	0.728905	0.567558	1.15744	0.564042
hsa-miR-4520a-5p	miRNA	0.613723	0.479977	0.212643	0.459281	-1.1574	0.610209
hsa-miR-548s	miRNA	0.896249	0.65662	0.581437	0.549679	-1.15739	0.585868
hsa-mir-199a-2	stem-loop	0.601153	0.672976	0.691093	1.00466	1.15734	0.636954
ENSG00000239176	snoRNA	0.851724	0.97627	1.23701	1.01234	1.15723	0.595475
ENSG00000207177	snoRNA	0.486726	0.518619	0.511902	0.914134	1.15697	0.682565
ENSG00000238319	snoRNA	0.743835	0.790811	0.9267	1.02843	1.15688	0.511488
hsa-mir-3678	stem-loop	0.44904	0.179118	0.636439	0.41198	1.15679	0.653151
[truncated: 2,672 more rows]
